# Supplementary material for: Thermotolerance improvement of engineered Saccharomyces cerevisiae ERG5 Delta ERG4 Delta ERG3 Delta, molecular mechanism, and its application in corn ethanol production
Source: Biotechnol Biofuels Bioprod. 2023 Apr 12;16:66. doi: 10.1186/s13068-023-02312-4 (PMC10091661; doi:10.1186/s13068-023-02312-4)
Supplement: Supplementary file 4 — Additional file 4. S. cerevisiae DEGs. [file 13068_2023_2312_MOESM4_ESM.xlsx]

## Sheet: Sheet1
Gene id	MeanTPM (A2)	MeanTPM (SC7)	log2FoldChange	pValue	qValue	result
733_g	9139.07	3002.24	1.60601	0	0	up
1829_g	5554.66	1598.74	1.79676	0	0	up
3775_g	1398	5938.76	-2.0868	0	0	down
4670_g	25587	11037.5	1.21299	0	0	up
5352_g	5188.6	1124.73	2.20577	0	0	up
786_g	2078.56	5437.61	-1.38739	0	0	down
3377_g	12693.7	3901.01	1.70219	0	0	up
5327_g	2424.28	521.385	2.21713	0	0	up
4423_g	4573.99	657.165	2.79912	0	0	up
2949_g	3792.6	714.566	2.40805	0	0	up
1529_g	5774.77	2218.71	1.38004	0	0	up
111_g	2594.09	6533.82	-1.3327	0	0	down
2627_g	623.818	2702.33	-2.11501	0	0	down
1261_g	4377.11	1706.07	1.3593	0	0	up
3165_g	1022.7	2611.68	-1.35259	0	0	down
2052_g	1351.65	207.292	2.70499	0	0	up
2628_g	455.642	2016.69	-2.14602	0	0	down
4590_g	4585.36	2199.33	1.05997	0	0	up
532_g	1173.37	132.875	3.14251	0	0	up
3361_g	533.293	1787	-1.74454	0	0	down
3167_g	373.168	1557.77	-2.06159	0	0	down
1383_g	2010.74	731.504	1.45879	0	0	up
248_g	1468.59	5474.75	-1.89836	0	0	down
235_g	1081.66	221.851	2.28559	0	0	up
2137_g	896.622	368.954	1.28106	0	0	up
661_g	2567.08	738.165	1.79811	0	0	up
1643_g	674.948	188.83	1.83769	0	0	up
3791_g	1236.24	421.13	1.55362	0	0	up
4913_g	1147.46	218.256	2.39436	0	0	up
2148_g	447.167	21.9459	4.34879	0	0	up
3814_g	311.178	1683.3	-2.43548	0	0	down
2475_g	1530.42	3463.52	-1.17832	0	0	down
4609_g	2047.94	482.962	2.08419	0	0	up
5050_g	355.915	1112.7	-1.64446	0	0	down
4540_g	973.754	347.242	1.48762	0	0	up
4291_g	816.839	139.473	2.55007	0	0	up
147_g	133.136	2016.75	-3.92106	0	0	down
4185_g	2761.89	1371.4	1.01001	0	0	up
1421_g	58.0633	374.931	-2.69093	0	0	down
93_g	1002.21	3485.89	-1.79834	0	0	down
4022_g	566.384	106.217	2.41477	0	0	up
1983_g	336.822	1088.91	-1.69283	0	0	down
3238_g	581.949	96.0186	2.59951	0	0	up
3695_g	541.525	86.2754	2.65001	0	0	up
3816_g	126.698	450.245	-1.82931	0	0	down
963_g	1449.97	705.334	1.03964	0	0	up
2970_g	1177.07	398.243	1.56348	0	0	up
3369_g	358.099	155.945	1.19933	0	0	up
4953_g	36.6674	132.033	-1.84833	0	0	down
2054_g	1695.29	722.204	1.23106	0	0	up
1315_g	312.659	820.235	-1.39145	0	0	down
1513_g	845.854	402.999	1.06963	0	0	up
3704_g	1003.75	2914.71	-1.53795	0	0	down
3924_g	198.119	517.761	-1.38592	0	0	down
4238_g	369.954	81.2286	2.18729	0	0	up
3054_g	2002.47	931.67	1.10389	0	0	up
1781_g	1563.95	571.649	1.45199	0	0	up
478_g	756.21	302.545	1.32164	0	0	up
3225_g	1143.18	555.236	1.04188	0	0	up
4165_g	741.859	264.695	1.48681	0	0	up
3525_g	1050.14	467.132	1.16869	0	0	up
2200_g	40.7089	366.305	-3.16963	0	0	down
4042_g	90.3414	346.053	-1.93754	0	0	down
75_g	244.135	652.005	-1.4172	0	0	down
3293_g	514.497	155.232	1.72873	0	0	up
2328_g	885.406	173.303	2.35304	0	0	up
842_g	318.156	895.962	-1.49371	0	0	down
5287_g	2636.2	5275.83	-1.00094	0	0	down
1854_g	384.886	114.804	1.74525	0	0	up
1446_g	390.782	57.5373	2.76379	0	0	up
2102_g	275.565	43.3975	2.66671	0	0	up
4180_g	306.659	735.548	-1.26218	0	0	down
4297_g	314.326	1185.7	-1.91541	0	0	down
4950_g	379.464	147.979	1.35857	0	0	up
1430_g	135.563	420.534	-1.63326	0	0	down
4709_g	354.871	100.914	1.81417	0	0	up
4170_g	248.572	98.3878	1.33711	0	0	up
2455_g	23.1249	88.5639	-1.93727	0	0	down
125_g	333.284	81.3886	2.03385	0	0	up
4118_g	555.596	120.191	2.2087	0	0	up
1886_g	1054.37	2147.33	-1.02617	0	0	down
1278_g	256.111	33.7937	2.92195	0	0	up
1607_g	34.1767	238.623	-2.80365	0	0	down
4109_g	442.143	957.651	-1.11499	0	0	down
2559_g	1630.32	735.645	1.14808	0	0	up
4065_g	209.164	29.9221	2.80535	0	0	up
553_g	11.8455	121.83	-3.36246	0	0	down
490_g	1873.09	862.454	1.1189	0	0	up
4169_g	49.4217	330.833	-2.74289	0	0	down
2553_g	236.71	550.853	-1.21855	0	0	down
99_g	20.3637	136.028	-2.73983	0	0	down
4405_g	43.7299	192.944	-2.14149	0	0	down
2233_g	295.449	1251.11	-2.08223	0	0	down
3837_g	4.71511	35.7894	-2.92417	0	0	down
2084_g	598.473	168.356	1.82977	0	0	up
1374_g	298.268	27.1607	3.45702	0	0	up
223_g	292.193	54.9675	2.41027	0	0	up
3882_g	32.3158	191.504	-2.56707	0	0	down
2784_g	288.315	708.159	-1.29643	0	0	down
558_g	274.736	45.7441	2.58639	0	0	up
2132_g	378.751	133.954	1.49951	0	0	up
272_g	326.954	123.376	1.40602	0	0	up
312_g	67.366	407.215	-2.5957	0	0	down
1941_g	628.118	1344.39	-1.09785	0	0	down
1968_g	11.7578	128.657	-3.45184	0	0	down
2864_g	170.878	17.4479	3.29184	0	0	up
4134_g	369.489	122.345	1.59457	0	0	up
216_g	295.825	87.7541	1.75321	0	0	up
2180_g	176.734	640.438	-1.85748	0	0	down
1616_g	163.247	486.727	-1.57605	0	0	down
3813_g	225.58	548.944	-1.28302	0	0	down
1412_g	572.416	241.69	1.24391	0	0	up
1692_g	6.97118	45.3593	-2.70192	0	0	down
4183_g	112.17	21.4522	2.3865	0	0	up
4088_g	971.72	479.789	1.01814	0	0	up
3548_g	140.962	33.8762	2.05696	0	0	up
1925_g	67.9411	287.298	-2.08019	0	0	down
283_g	140.872	387.128	-1.45843	0	0	down
3414_g	17.2178	171.301	-3.31456	0	0	down
2853_g	41.4262	172.752	-2.06008	0	0	down
5112_g	1043.05	508.54	1.03638	0	0	up
2316_g	74.9541	323.016	-2.10753	0	0	down
578_g	38.169	136.753	-1.8411	0	0	down
2582_g	103.833	246.994	-1.25021	0	0	down
2388_g	262.285	68.9297	1.92794	0	0	up
3379_g	232.584	77.1581	1.59186	0	0	up
3884_g	6.89792	47.0147	-2.76888	0	0	down
734_g	765.707	368.057	1.05686	0	0	up
3407_g	31.2497	152.492	-2.28683	0	0	down
2973_g	80.0586	212.437	-1.40791	0	0	down
4619_g	2388.6	1149.71	1.0549	0	0	up
2345_g	26.5273	122.151	-2.20312	0	0	down
41_g	277.655	73.6325	1.91488	0	0	up
676_g	633.817	185.07	1.776	0	0	up
4750_g	689.731	340.067	1.02022	0	0	up
492_g	82.0682	201.709	-1.29738	0	0	down
1930_g	313.308	38.1647	3.03727	0	0	up
503_g	847.365	336.153	1.33386	0	0	up
1407_g	13.7677	63.9012	-2.21455	0	0	down
956_g	1062.73	2471.36	-1.21753	0	0	down
4991_g	72.2537	391.213	-2.43681	0	0	down
1815_g	6.56033	36.912	-2.49225	0	0	down
971_g	178.291	538.693	-1.59523	0	0	down
76_g	3.19071	50.1447	-3.97415	0	0	down
4122_g	160.564	33.0172	2.28186	0	0	up
324_g	199.95	32.3764	2.62663	0	0	up
4430_g	29.3674	170.735	-2.53947	0	0	down
966_g	10.3944	37.4578	-1.84946	0	0	down
2104_g	2.44691	32.4477	-3.72908	0	0	down
123_g	130.024	22.3406	2.54104	0	0	up
5131_g	27.9853	180.954	-2.69288	0	0	down
5212_g	188.118	703.117	-1.90213	0	0	down
4453_g	592.809	217.187	1.44863	0	0	up
1260_g	422.195	187.692	1.16955	0	0	up
1709_g	72.6136	231.056	-1.66993	0	0	down
2774_g	65.9526	198.322	-1.58834	0	0	down
797_g	403.716	119.049	1.76179	0	0	up
2889_g	57.2802	238.867	-2.0601	0	0	down
4230_g	403.716	156.288	1.36913	0	0	up
160_g	518.31	1190.65	-1.19986	0	0	down
868_g	277.498	96.2167	1.52812	0	0	up
1531_g	260.355	80.7721	1.68855	0	0	up
4757_g	152.41	355.678	-1.22261	0	0	down
3802_g	407.11	892.203	-1.13195	0	0	down
4584_g	22.7522	95.5509	-2.07026	0	0	down
5191_g	9.07408	52.0166	-2.51915	0	0	down
1846_g	120.752	364.416	-1.59354	0	0	down
4383_g	367.171	175.334	1.06634	0	0	up
2262_g	45.5537	200.601	-2.13869	0	0	down
2737_g	4.54563	42.9245	-3.23925	0	0	down
951_g	16.6318	84.8082	-2.35026	0	0	down
4926_g	2143.89	1052.4	1.02655	0	0	up
4515_g	23.5793	64.405	-1.44966	0	0	down
4475_g	52.8947	133.271	-1.33317	0	0	down
1352_g	247.776	59.8836	2.0488	0	0	up
2667_g	516.694	187.234	1.46447	0	0	up
4386_g	10.2936	111.551	-3.43788	0	0	down
3326_g	164.985	29.2155	2.49753	0	0	up
2189_g	18.5051	144.565	-2.96572	0	0	down
337_g	81.3397	515.938	-2.66517	0	0	down
2641_g	86.9375	262.216	-1.59271	0	0	down
4189_g	82.3981	196.379	-1.25296	0	0	down
1777_g	5.09876	37.8135	-2.89068	0	0	down
4679_g	287.298	1040.44	-1.85657	0	0	down
5132_g	9.94006	59.1845	-2.57389	0	0	down
2522_g	396.392	1153.33	-1.5408	0	0	down
1542_g	13.0282	63.1236	-2.27654	0	0	down
4566_g	118.521	23.5245	2.33291	0	0	up
46_g	206.869	464.438	-1.16677	0	0	down
4542_g	1086.8	517.133	1.07148	0	0	up
4935_g	8.08545	60.2961	-2.89866	0	0	down
5367_g	160.104	28.5881	2.48552	0	0	up
4212_g	5.07072	38.6576	-2.93049	0	0	down
3532_g	535.322	217.447	1.29974	0	0	up
392_g	8.97952	94.2255	-3.39141	0	0	down
2451_g	23.8129	138.326	-2.53826	0	0	down
589_g	380.443	949.571	-1.3196	0	0	down
2311_g	240.037	51.8287	2.21143	0	0	up
3780_g	1045.79	2263.5	-1.11397	0	0	down
1684_g	321.009	122.185	1.39355	0	0	up
1114_g	29.5954	111.202	-1.90974	0	0	down
3904_g	198.118	64.667	1.61526	0	0	up
4562_g	70.898	161.414	-1.18695	0	0	down
633_g	688.455	1744.76	-1.34159	0	0	down
423_g	10.2194	38.4247	-1.91072	0	0	down
2371_g	66.3982	297.321	-2.16281	0	0	down
3633_g	423.452	172.811	1.29301	0	0	up
4765_g	10.5094	74.578	-2.82707	0	0	down
232_g	239.585	600.614	-1.3259	0	0	down
4372_g	17.3769	79.1454	-2.18734	0	0	down
1461_g	421.393	202.656	1.05613	0	0	up
2756_g	12.1604	81.5816	-2.74606	0	0	down
4767_g	152.183	46.0739	1.72379	0	0	up
4233_g	254.008	59.7145	2.08872	0	0	up
2849_g	293.665	99.4054	1.56278	0	0	up
4290_g	20.1487	78.6359	-1.9645	0	0	down
4761_g	255.842	816.747	-1.67464	0	0	down
645_g	20.0195	137.79	-2.783	0	0	down
5122_g	25.7452	102.538	-1.99378	0	0	down
3787_g	84.6578	281.517	-1.7335	0	0	down
1124_g	24.398	147.81	-2.5989	0	0	down
1721_g	137.045	342.116	-1.31984	0	0	down
4268_g	24.1987	79.8462	-1.72229	0	0	down
48_g	17.0741	98.7409	-2.53184	0	0	down
4056_g	9.27834	58.1881	-2.64879	0	0	down
5101_g	115.832	449.071	-1.95491	0	0	down
4667_g	124.915	29.842	2.06554	0	0	up
3153_g	17.3898	47.1542	-1.43914	0	0	down
2480_g	13.4165	88.0534	-2.71437	0	0	down
1715_g	625.078	300.814	1.05516	0	0	up
340_g	15.4667	88.7617	-2.52078	0	0	down
888_g	76.1471	182.612	-1.26192	0	0	down
1528_g	226.278	592.219	-1.38803	0	0	down
4421_g	182.184	65.4039	1.47795	0	0	up
1686_g	36.886	172.337	-2.22409	0	0	down
1247_g	32.2429	116.842	-1.8575	0	0	down
1053_g	187.846	430.122	-1.19519	0	0	down
4700_g	567.622	195.297	1.53926	0	0	up
1729_g	203.011	496.468	-1.29014	0	0	down
2413_g	322.359	722.45	-1.16423	0	0	down
227_g	62.3487	233.527	-1.90516	0	0	down
3829_g	38.2524	132.997	-1.79777	0	0	down
1042_g	377.956	164.734	1.19808	0	0	up
1003_g	324.082	148.926	1.12176	0	0	up
2031_g	35.2789	148.184	-2.07051	0	0	down
141_g	377.333	162.426	1.21606	0	0	up
2337_g	199.077	54.1925	1.87716	0	0	up
4531_g	115.878	304.883	-1.39565	0	0	down
4730_g	15.7381	41.6061	-1.40253	0	0	down
2273_g	8.73247	119.331	-3.77243	0	0	down
4866_g	73.2992	274.647	-1.90571	0	0	down
3675_g	40.8865	115.442	-1.49747	0	0	down
1361_g	76.9297	30.6758	1.32644	0	0	up
5251_g	147.311	358.312	-1.28235	0	0	down
5129_g	156.429	420.706	-1.42731	0	0	down
1977_g	300.399	111.507	1.42974	0	0	up
2471_g	11.3162	94.5353	-3.06247	0	0	down
4050_g	29.1197	187.278	-2.68511	0	0	down
2244_g	17.2799	140.713	-3.02559	0	0	down
757_g	18.2769	75.7816	-2.05182	0	0	down
2871_g	597.339	1458.82	-1.28817	0	0	down
3308_g	17.7595	74.978	-2.07788	0	0	down
4650_g	8.05109	60.4192	-2.90775	0	0	down
2731_g	15.9609	41.3245	-1.37246	0	0	down
3744_g	361	137.557	1.39196	0	0	up
3677_g	2.3834	18.9825	-2.99357	0	0	down
3446_g	467.751	204.446	1.19402	0	0	up
1251_g	11.7226	78.1568	-2.73708	0	0	down
1203_g	532.837	233.206	1.19209	0	0	up
3281_g	3.28113	14.2083	-2.11447	0	0	down
2473_g	11.207	40.934	-1.8689	0	0	down
1100_g	9.60559	80.3988	-3.06523	0	0	down
70_g	58.8428	189.428	-1.68671	0	0	down
3654_g	4.65867	46.215	-3.31037	0	0	down
2597_g	6.76898	46.153	-2.76942	0	0	down
4053_g	143.335	399.214	-1.47777	0	0	down
1089_g	125.402	20.2981	2.62714	0	0	up
261_g	71.355	191.782	-1.42638	0	0	down
3229_g	509.203	220.1	1.21008	0	0	up
4377_g	27.5755	98.5112	-1.8369	0	0	down
2527_g	39.3183	158.351	-2.00986	0	0	down
4379_g	43.3276	136.697	-1.65762	0	0	down
4952_g	131.381	325.893	-1.31064	0	0	down
1913_g	464.392	946.508	-1.02727	0	0	down
4654_g	414.372	191.979	1.10998	0	0	up
4855_g	22.9411	123.564	-2.42925	0	0	down
1449_g	12.2811	45.0444	-1.8749	0	0	down
188_g	6.72417	36.2785	-2.43169	0	0	down
1521_g	13.5172	83.2711	-2.62302	0	0	down
566_g	31.0654	113.764	-1.87267	0	0	down
260_g	119.96	402.111	-1.74504	0	0	down
2351_g	3.22969	24.9204	-2.94786	0	0	down
3495_g	26.6604	128.833	-2.27273	0	0	down
2860_g	569.176	254.019	1.16394	0	0	up
580_g	4.84781	32.5151	-2.7457	0	0	down
3800_g	61.1547	183.377	-1.58427	0	0	down
4023_g	11.7985	50.3911	-2.09456	0	0	down
1192_g	552.864	238.391	1.21359	0	0	up
3859_g	24.6439	105.438	-2.0971	0	0	down
2213_g	22.5703	87.0099	-1.94676	0	0	down
5223_g	407.468	178.426	1.19137	0	0	up
3835_g	34.1683	105.54	-1.62706	0	0	down
3768_g	39.2668	183.755	-2.2264	0	0	down
2286_g	161.719	68.712	1.23485	0	0	up
1029_g	5.59359	19.6729	-1.81436	0	0	down
4955_g	16.7049	61.1012	-1.87092	0	0	down
2307_g	34.736	90.7746	-1.38586	0	0	down
3565_g	5.07911	34.305	-2.75577	0	0	down
1478_g	5.68136	48.6486	-3.09809	0	0	down
2105_g	30.9383	86.5189	-1.48362	0	0	down
3105_g	3.03443	46.0615	-3.92407	0	0	down
375_g	73.9203	159.634	-1.11073	0	0	down
1525_g	78.0912	180.934	-1.21223	0	0	down
336_g	135.433	44.8101	1.59568	0	0	up
3782_g	218.097	663.227	-1.60453	0	0	down
3480_g	203.616	60.2561	1.75667	0	0	up
3871_g	31.8409	103.252	-1.69722	0	0	down
5057_g	179.654	438.819	-1.2884	0	0	down
4369_g	13.1546	48.3362	-1.87754	0	0	down
628_g	3.62554	21.8344	-2.59033	0	0	down
2558_g	7.2051	34.5709	-2.26247	0	0	down
1178_g	13.1971	47.647	-1.85217	0	0	down
2736_g	107.332	253.959	-1.24252	0	0	down
2280_g	5.06775	44.8333	-3.14515	0	0	down
5070_g	964.012	475.905	1.01838	0	0	up
4865_g	10.9974	56.4512	-2.35984	0	0	down
3983_g	35.8505	107.149	-1.57955	0	0	down
473_g	79.5424	254.398	-1.67729	0	0	down
1342_g	3.13538	23.6498	-2.91511	0	0	down
2228_g	47.6518	184.486	-1.95291	0	0	down
210_g	63.235	328.173	-2.37566	0	0	down
748_g	619.71	260.329	1.25126	0	0	up
1979_g	17.1865	160.494	-3.22317	0	0	down
3336_g	9.09181	48.0506	-2.40192	0	0	down
2727_g	53.6102	148.715	-1.47197	0	0	down
1165_g	12.6471	91.6731	-2.85769	0	0	down
3763_g	24.3941	94.0232	-1.94648	0	0	down
4833_g	7.67942	57.0911	-2.8942	0	0	down
1743_g	7.71321	37.9984	-2.30053	0	0	down
1092_g	28.4596	109.354	-1.94202	0	0	down
3845_g	3.2791	26.6446	-3.02247	0	0	down
625_g	9.15042	66.3336	-2.85783	0	0	down
3116_g	378.462	162.953	1.21569	0	0	up
2491_g	69.5753	157.304	-1.17691	0	0	down
2190_g	118.632	257.067	-1.11565	0	0	down
2535_g	17.7271	66.2797	-1.90261	0	0	down
5136_g	150.753	57.253	1.39677	0	0	up
3795_g	2.96942	21.9485	-2.88587	0	0	down
3879_g	87.8754	208.712	-1.24798	0	0	down
2385_g	6.74657	96.352	-3.83609	0	0	down
2515_g	230.087	475.11	-1.04608	0	0	down
3411_g	196.075	443.611	-1.17789	0	0	down
3556_g	54.5256	164.667	-1.59455	0	0	down
1938_g	27.8356	107.679	-1.95173	0	0	down
1132_g	15.879	48.8129	-1.62015	0	0	down
3703_g	102.223	255.283	-1.32038	0	0	down
3728_g	37.0872	141.669	-1.93353	0	0	down
1861_g	644.044	298.367	1.11007	0	0	up
612_g	5.61399	35.4597	-2.65908	0	0	down
5099_g	36.4186	91.6891	-1.33207	0	0	down
789_g	10.9601	47.2369	-2.10765	0	0	down
5253_g	132.99	329.391	-1.30848	0	0	down
5116_g	115.689	17.0101	2.76579	0	0	up
338_g	13.8307	44.0033	-1.66973	0	0	down
4773_g	481.166	196.392	1.2928	0	0	up
4018_g	95.7427	31.0375	1.62515	0	0	up
2745_g	2.88746	57.4817	-4.31523	0	0	down
1862_g	4.77012	47.803	-3.325	0	0	down
1757_g	23.9049	114.385	-2.25853	0	0	down
4685_g	46.0729	115.023	-1.31993	0	0	down
2296_g	7.31216	43.7433	-2.58069	0	0	down
3783_g	25.7797	132.154	-2.35791	0	0	down
2502_g	3.78421	48.2818	-3.67342	0	0	down
1483_g	479.332	216.14	1.14906	0	0	up
1001_g	64.9965	174.435	-1.42426	0	0	down
1467_g	13.3057	40.2557	-1.59715	0	0	down
559_g	296.799	39.3164	2.91628	0	0	up
5195_g	26.1187	147.858	-2.50106	0	0	down
295_g	60.1389	221.952	-1.88388	0	0	down
3876_g	31.0802	100.145	-1.68802	0	0	down
3572_g	7.81153	42.0005	-2.42673	0	0	down
3737_g	4.453	42.876	-3.26732	0	0	down
1329_g	48.938	197.583	-2.01343	0	0	down
2074_g	4.6276	38.764	-3.06638	0	0	down
877_g	154.761	319.155	-1.04422	0	0	down
705_g	5.22927	57.9578	-3.47032	0	0	down
58_g	3.1555	21.2967	-2.75469	0	0	down
177_g	30.627	157.309	-2.36073	0	0	down
5142_g	177.84	63.8709	1.47735	0	0	up
602_g	78.7903	18.6017	2.08258	0	0	up
2983_g	18.5393	47.8375	-1.36755	0	0	down
2196_g	4.85761	49.5028	-3.34919	0	0	down
2068_g	58.2584	152.281	-1.3862	0	0	down
3827_g	22.5434	89.4813	-1.98888	0	0	down
1942_g	5.51175	65.413	-3.569	0	0	down
784_g	88.8213	312.032	-1.81272	0	0	down
3784_g	9.41749	99.3692	-3.39938	0	0	down
4040_g	34.6508	120.098	-1.79325	0	0	down
1448_g	3.09979	20.7569	-2.74335	0	0	down
583_g	9.29972	50.1002	-2.42956	0	0	down
192_g	129.466	382.906	-1.56442	0	0	down
1486_g	39.6649	170.307	-2.1022	0	0	down
1586_g	24.3823	127.342	-2.38481	0	0	down
4529_g	3.13033	15.618	-2.31882	0	0	down
4896_g	2.79788	27.5397	-3.29911	0	0	down
1262_g	82.7521	355.257	-2.10199	0	0	down
4005_g	53.097	117.574	-1.14686	0	0	down
1571_g	559.9	244.274	1.19667	0	0	up
3029_g	25.1867	156.969	-2.63975	0	0	down
3211_g	106.899	313.648	-1.5529	0	0	down
946_g	6.17987	35.4427	-2.51984	0	0	down
1736_g	24.5789	83.687	-1.76759	0	0	down
3185_g	5.73521	37.4777	-2.70812	0	0	down
4059_g	10.5704	35.89	-1.76356	0	0	down
1266_g	10.8141	49.7269	-2.20111	0	0	down
1848_g	28.6054	132.981	-2.21686	0	0	down
4373_g	112.471	449.737	-1.99953	0	0	down
1469_g	76.4275	168.315	-1.139	0	0	down
4995_g	162.548	400.574	-1.3012	0	0	down
426_g	22.7519	67.9822	-1.57917	0	0	down
3496_g	60.6418	213.833	-1.8181	0	0	down
303_g	118.709	246.218	-1.05251	0	0	down
1994_g	71.8228	233.051	-1.69813	0	0	down
1662_g	6.01642	91.4437	-3.92591	0	0	down
4091_g	35.3028	92.2537	-1.38583	0	0	down
5346_g	817.14	403.859	1.01673	0	0	up
1108_g	102.208	41.7636	1.2912	0	0	up
4266_g	28.0636	96.4143	-1.78055	0	0	down
2781_g	459.407	958.368	-1.06081	0	0	down
3188_g	14.2716	57.8892	-2.02014	0	0	down
217_g	48.0009	173.683	-1.85532	0	0	down
524_g	35.3365	115.347	-1.70675	0	0	down
2904_g	34.293	107.339	-1.64619	0	0	down
2017_g	54.6412	135.269	-1.30777	0	0	down
334_g	11.7992	32.2047	-1.44858	0	0	down
3514_g	18.4422	69.5684	-1.91542	0	0	down
2044_g	2.66829	33.903	-3.66742	0	0	down
2046_g	15.4242	44.0946	-1.5154	0	0	down
4981_g	44.9238	102.138	-1.18497	0	0	down
2005_g	19.296	80.644	-2.06326	0	0	down
3933_g	29.385	74.4797	-1.34177	0	0	down
4288_g	68.2231	147.041	-1.10789	0	0	down
1641_g	15.215	44.9584	-1.5631	0	0	down
531_g	65.6627	148.865	-1.18086	0	0	down
1133_g	89.8861	184.388	-1.03657	0	0	down
3404_g	8.71473	75.6306	-3.11744	0	0	down
2833_g	397.973	126.401	1.65466	0	0	up
2525_g	2.93119	22.4679	-2.9383	0	0	down
3974_g	10.2153	34.2201	-1.74411	0	0	down
3287_g	7.93988	46.4998	-2.55003	0	0	down
5324_g	12.1604	100.595	-3.0483	0	0	down
4156_g	20.1411	69.3779	-1.78433	0	0	down
3797_g	123.865	259.857	-1.06895	0	0	down
2645_g	7.1496	62.2689	-3.12258	0	0	down
3868_g	223.664	450.495	-1.01018	0	0	down
158_g	195.482	19.3904	3.33362	0	0	up
731_g	5.51226	36.412	-2.7237	0	0	down
2379_g	20.5427	83.4231	-2.02182	0	0	down
3683_g	99.4593	237.613	-1.25644	0	0	down
4471_g	5.19369	33.0842	-2.67131	0	0	down
3823_g	11.7468	36.4113	-1.63212	0	0	down
3864_g	53.1137	126.886	-1.25638	0	0	down
4337_g	1.31292	14.8155	-3.49625	0	0	down
3872_g	48.6391	146.452	-1.59024	0	0	down
4446_g	3.92321	26.9238	-2.77878	0	0	down
537_g	10.4117	72.2623	-2.79503	0	0	down
5222_g	30.2421	73.4035	-1.27929	0	0	down
4016_g	26.4176	97.9156	-1.89004	0	0	down
5089_g	3.19877	62.1994	-4.28131	0	0	down
2036_g	14.2339	53.6476	-1.91418	0	0	down
2762_g	303.745	143.356	1.08326	0	0	up
4808_g	7.65347	39.0781	-2.35218	0	0	down
1348_g	87.9329	225.65	-1.35961	0	0	down
807_g	42.7825	93.816	-1.13281	0	0	down
1367_g	23.6612	64.3946	-1.44442	0	0	down
3016_g	5.68349	31.9037	-2.48888	0	0	down
752_g	89.1515	28.2861	1.65617	0	0	up
2550_g	22.5303	98.7015	-2.1312	0	0	down
3841_g	17.8268	59.5203	-1.73933	0	0	down
4348_g	39.3585	94.8792	-1.26942	0	0	down
2318_g	42.8032	139.126	-1.7006	0	0	down
3383_g	4.36029	26.9095	-2.62562	0	0	down
3469_g	36.2651	122.923	-1.76111	0	0	down
2250_g	44.3601	134.816	-1.60366	0	0	down
4538_g	295.612	728.136	-1.3005	0	0	down
1533_g	11.6838	44.9413	-1.94353	0	0	down
1923_g	6.55859	32.4936	-2.3087	0	0	down
1895_g	15.7891	71.7834	-2.18472	0	0	down
1257_g	73.4926	178.131	-1.27727	0	0	down
3170_g	1.46887	16.2438	-3.46711	0	0	down
5021_g	3.21017	32.0799	-3.32095	0	0	down
3221_g	9.72009	31.8968	-1.71437	0	0	down
3342_g	51.5629	135.929	-1.39845	0	0	down
2948_g	66.3338	182.947	-1.46361	0	0	down
3256_g	24.5032	103.296	-2.07575	0	0	down
143_g	20.054	61.7539	-1.62264	0	0	down
2166_g	15.1676	52.5846	-1.79365	0	0	down
2258_g	413.595	152.163	1.4426	0	0	up
4030_g	12.582	49.3539	-1.9718	0	0	down
4219_g	11.337	58.6616	-2.37137	0	0	down
3640_g	16.4156	71.3119	-2.11908	0	0	down
3263_g	4.12078	15.5289	-1.91397	0	0	down
133_g	408.822	164.901	1.30988	0	0	up
9_g	32.5085	95.7236	-1.55806	0	0	down
607_g	4.06968	34.2078	-3.07134	0	0	down
182_g	21.5456	131.865	-2.61359	0	0	down
5178_g	129.915	278.091	-1.09799	0	0	down
1767_g	47.8146	118.442	-1.30866	0	0	down
3973_g	12.6275	36.5954	-1.53509	0	0	down
2757_g	54.7808	202.148	-1.88367	0	0	down
2396_g	4.87771	30.3681	-2.63828	0	0	down
3852_g	174.598	407.256	-1.22189	0	0	down
2362_g	301.524	124.956	1.27086	0	0	up
317_g	6.78327	25.9049	-1.93318	0	0	down
1078_g	9.24264	30.2376	-1.70997	0	0	down
5034_g	165.817	333.557	-1.00835	0	0	down
11_g	41.1927	134.512	-1.70727	0	0	down
1341_g	11.6548	34.7722	-1.57701	0	0	down
3946_g	99.0021	226.911	-1.19659	0	0	down
1989_g	24.1558	91.9096	-1.92785	0	0	down
2557_g	4.01922	19.8796	-2.3063	0	0	down
1853_g	8.10112	40.5067	-2.32197	0	0	down
1668_g	7.15608	29.9573	-2.06567	0	0	down
623_g	5.58916	35.0854	-2.65017	0	0	down
3995_g	5.01637	39.211	-2.96654	0	0	down
2511_g	8.59118	29.1025	-1.76022	0	0	down
5128_g	7.07987	54.1559	-2.93532	0	0	down
3725_g	19.1008	78.6812	-2.04239	0	0	down
389_g	7.36353	41.1849	-2.48365	0	0	down
3246_g	11.8577	51.3398	-2.11425	0	0	down
517_g	21.1841	68.9294	-1.70214	0	0	down
1405_g	37.7968	126.041	-1.73755	0	0	down
468_g	146.985	58.7386	1.32329	0	0	up
5308_g	8.56715	30.064	-1.81115	0	0	down
2037_g	3.06241	59.4099	-4.27796	0	0	down
1017_g	28.9143	172.069	-2.57313	0	0	down
4815_g	11.7972	47.7149	-2.01599	0	0	down
427_g	19.0758	108.679	-2.51026	0	0	down
1199_g	431.202	156.846	1.45902	0	0	up
3690_g	62.127	165.959	-1.41753	0	0	down
2109_g	22.9885	103.012	-2.16382	0	0	down
4416_g	19.7174	100.553	-2.35041	0	0	down
5261_g	110.334	27.799	1.98877	0	0	up
2350_g	21.0435	66.779	-1.66602	0	0	down
5265_g	15.0765	60.8253	-2.01237	0	0	down
4135_g	2.90666	32.7621	-3.49459	0	0	down
2486_g	10.0884	60.662	-2.5881	0	0	down
308_g	7.04481	31.6842	-2.16913	0	0	down
2481_g	117.659	313.226	-1.41259	0	0	down
1833_g	33.0729	90.308	-1.44921	0	0	down
2739_g	27.3054	73.4328	-1.42724	0	0	down
3931_g	1.26855	21.2868	-4.0687	0	0	down
1312_g	30.377	110.154	-1.85847	0	0	down
5215_g	41.727	95.1877	-1.18979	0	0	down
1800_g	172.442	76.4426	1.17366	0	0	up
905_g	72.1506	220.118	-1.60919	0	0	down
278_g	6.66132	38.7378	-2.53986	0	0	down
1809_g	163.31	33.5139	2.28478	0	0	up
4286_g	83.2628	25.3205	1.71736	0	0	up
1963_g	31.1863	106.368	-1.77008	0	0	down
110_g	95.6645	249.645	-1.38382	0	0	down
3317_g	4.4691	29.2787	-2.7118	0	0	down
1229_g	6.3492	30.1673	-2.24834	0	0	down
2567_g	206.332	420.854	-1.02835	0	0	down
3044_g	9.51286	25.8148	-1.44025	0	0	down
2412_g	5.86814	23.0916	-1.97639	0	0	down
1297_g	13.2785	45.098	-1.76397	0	0	down
3803_g	34.4941	118.606	-1.78176	0	0	down
1834_g	23.189	76.7263	-1.72628	0	0	down
5278_g	22.9224	51.7755	-1.17551	0	0	down
1868_g	13.4251	71.2494	-2.40794	0	0	down
3504_g	6.20036	21.014	-1.76093	0	0	down
2673_g	10.9853	51.9795	-2.24237	0	0	down
4342_g	3.56086	32.3045	-3.18144	0	0	down
1046_g	46.8396	127.375	-1.44328	0	0	down
5108_g	362.522	158.276	1.19563	0	0	up
4678_g	4.51342	23.1894	-2.36117	0	0	down
3068_g	112.326	33.6418	1.73937	0	0	up
5258_g	49.5699	112.724	-1.18525	0	0	down
1955_g	40.9914	89.8873	-1.1328	0	0	down
202_g	4.27299	34.0874	-2.99592	0	0	down
5071_g	57.9737	130.059	-1.16569	0	0	down
3950_g	9.21963	57.5067	-2.64095	0	0	down
2065_g	5.19696	14.5187	-1.48217	0	0	down
4206_g	11.5694	54.897	-2.24642	0	0	down
2352_g	125.955	266.976	-1.0838	0	0	down
2821_g	1.94017	12.7947	-2.72129	0	0	down
291_g	25.6717	148.798	-2.53511	0	0	down
2888_g	36.4786	180.547	-2.30725	0	0	down
4437_g	8.47083	39.2592	-2.21245	0	0	down
193_g	5.23109	26.6075	-2.34665	0	0	down
2732_g	9.02749	45.8945	-2.34592	0	0	down
2237_g	15.908	65.2923	-2.03716	0	0	down
3025_g	128.362	60.7386	1.07953	0	0	up
3505_g	18.767	58.4428	-1.63883	0	0	down
4466_g	13.8002	53.9388	-1.96663	0	0	down
2461_g	83.142	200.953	-1.27321	0	0	down
5074_g	1.91664	22.1157	-3.52842	0	0	down
1321_g	23.3807	108.264	-2.21116	0	0	down
3694_g	7.24285	25.0292	-1.78898	0	0	down
2151_g	13.3564	60.6402	-2.18274	0	0	down
5000_g	56.8756	133.876	-1.23502	0	0	down
1190_g	54.0146	112.951	-1.06428	0	0	down
1113_g	91.5168	185.277	-1.01757	0	0	down
2403_g	2.90104	46.3111	-3.99672	0	0	down
1327_g	212.361	59.2167	1.84245	0	0	up
4081_g	4.3034	33.3231	-2.95297	0	0	down
2107_g	9.5079	44.27	-2.21913	0	0	down
949_g	19.0538	48.6944	-1.35368	0	0	down
4788_g	32.7262	113.486	-1.794	0	0	down
4389_g	131.179	271.342	-1.04858	0	0	down
3832_g	10.7346	31.0887	-1.53412	0	0	down
345_g	13.4071	47.9154	-1.83749	0	0	down
1546_g	9.97679	36.8574	-1.88531	0	0	down
1713_g	30.9311	83.0009	-1.42407	0	0	down
2681_g	197.071	66.2111	1.57357	0	0	up
3282_g	32.3636	108.253	-1.74196	0	0	down
4025_g	1.37827	31.2395	-4.50244	0	0	down
3714_g	9.53585	28.8387	-1.59657	0	0	down
2417_g	4.40358	22.9128	-2.37941	0	0	down
3109_g	3.68486	18.485	-2.32667	0	0	down
1354_g	82.0122	31.7926	1.36715	0	0	up
3658_g	7.46157	31.5181	-2.07863	0	0	down
832_g	190.854	408.233	-1.09693	0	0	down
410_g	35.9531	82.9193	-1.20559	0	0	down
4760_g	6.48544	36.3213	-2.48554	0	0	down
3490_g	29.3229	93.027	-1.66562	0	0	down
5291_g	6.42189	28.6363	-2.15678	0	0	down
1804_g	1.70638	19.3796	-3.50553	0	0	down
1917_g	11.4589	47.1657	-2.04127	0	0	down
1647_g	77.8753	245.339	-1.65554	0	0	down
1420_g	5.14397	79.9657	-3.95843	0	0	down
3517_g	4.83734	36.5117	-2.91607	0	0	down
1195_g	6.83141	26.2256	-1.94072	0	0	down
3421_g	1.62807	20.8826	-3.68107	0	0	down
5358_g	317.901	140.967	1.17322	0	0	up
5361_g	35.8036	98.7183	-1.46321	0	0	down
4055_g	8.55202	26.8462	-1.65038	0	0	down
2518_g	14.893	67.8938	-2.18865	0	0	down
2230_g	63.6734	137.331	-1.10889	0	0	down
5167_g	14.4376	50.1689	-1.79696	0	0	down
2466_g	30.5358	158.719	-2.3779	0	0	down
2672_g	28.7866	81.4341	-1.50024	0	0	down
3064_g	5.59768	26.2432	-2.22904	0	0	down
5163_g	14.3847	81.8767	-2.50892	0	0	down
2469_g	7.43217	32.6858	-2.13681	0	0	down
3262_g	0.912766	12.3579	-3.75904	0	0	down
2342_g	457.462	208.821	1.13139	0	0	up
4923_g	21.1364	67.5623	-1.67649	0	0	down
239_g	33.4894	106.16	-1.66447	0	0	down
911_g	164.23	53.5787	1.61599	0	0	up
3853_g	24.9044	84.5698	-1.76374	0	0	down
926_g	193.395	417.242	-1.10933	0	0	down
2499_g	122.434	290.52	-1.24663	0	0	down
5009_g	17.9294	78.5214	-2.13076	0	0	down
3839_g	9.1492	59.1097	-2.69168	0	0	down
3863_g	6.0449	27.8416	-2.20345	0	0	down
5233_g	11.6578	50.6406	-2.119	0	0	down
1621_g	1.90295	17.7911	-3.22485	0	0	down
3360_g	10.2158	29.1772	-1.51405	0	0	down
3772_g	21.0908	62.6664	-1.57108	0	0	down
318_g	7.87301	81.3225	-3.36867	0	0	down
3870_g	88.6836	231.242	-1.38267	0	0	down
672_g	97.8585	261.436	-1.41769	0	0	down
2510_g	3.31677	16.0005	-2.27027	0	0	down
302_g	5.47353	40.4807	-2.88669	0	0	down
3944_g	27.2766	67.1937	-1.30066	0	0	down
1284_g	28.3456	71.9126	-1.34312	0	0	down
1038_g	273.77	111.036	1.30194	0	0	up
73_g	5.58415	31.3423	-2.4887	0	0	down
1215_g	5.51869	35.9064	-2.70184	0	0	down
4470_g	37.7243	140.183	-1.89374	0	0	down
3854_g	84.026	174.293	-1.05261	0	0	down
1837_g	6.66593	25.9258	-1.95951	0	0	down
1682_g	20.9219	110.372	-2.39928	0	0	down
534_g	8.10281	25.9848	-1.68117	0	0	down
1277_g	4.78509	26.8404	-2.48779	0	0	down
4990_g	506.597	212.63	1.25249	0	0	up
4500_g	128.297	27.6197	2.21572	0	0	up
969_g	25.7621	61.2062	-1.24843	0	0	down
2267_g	7.5878	37.8143	-2.31718	0	0	down
1345_g	26.7175	112.437	-2.07325	0	0	down
2346_g	16.1275	63.883	-1.98591	0	0	down
3956_g	12.2472	64.4862	-2.39654	0	0	down
3801_g	46.7963	153.483	-1.71361	0	0	down
2598_g	7.38686	39.1308	-2.40527	0	0	down
2049_g	7.57213	38.9306	-2.36213	0	0	down
481_g	21.0683	76.955	-1.86894	0	0	down
5075_g	28.7905	91.6467	-1.67049	0	0	down
4121_g	12.0077	49.5201	-2.04405	0	0	down
2765_g	2.21868	18.8461	-3.08649	0	0	down
773_g	1.83127	16.4306	-3.16546	0	0	down
30_g	6.19988	21.2364	-1.77623	0	0	down
350_g	6.91391	20.6743	-1.58026	0	0	down
4605_g	45.9537	100.009	-1.12188	0	0	down
2222_g	9.62905	40.4973	-2.07236	0	0	down
3717_g	23.7466	69.4958	-1.5492	0	0	down
942_g	27.4771	65.164	-1.24585	0	0	down
433_g	9.52929	39.86	-2.0645	0	0	down
1230_g	13.4145	30.9211	-1.2048	0	0	down
2142_g	6.94716	46.3503	-2.73808	0	0	down
412_g	9.35358	26.9277	-1.5255	0	0	down
5193_g	2.79358	14.3017	-2.356	0	0	down
61_g	6.12275	77.8621	-3.66867	0	0	down
3949_g	25.0305	76.5153	-1.61206	0	0	down
3320_g	10.0357	70.033	-2.80289	0	0	down
411_g	33.2596	120.337	-1.85523	0	0	down
2161_g	55.6701	128.31	-1.20466	0	0	down
3497_g	79.0908	33.041	1.25925	0	0	up
2957_g	37.7066	104.907	-1.47622	0	0	down
222_g	20.2263	120.624	-2.57621	0	0	down
5333_g	11.2335	44.536	-1.98716	0	0	down
1587_g	4.56977	27.4306	-2.58559	0	0	down
1218_g	207.939	467.961	-1.17023	0	0	down
3402_g	8.30292	32.9122	-1.98693	0	0	down
2027_g	14.3677	71.0218	-2.30543	0	0	down
1851_g	348.342	146.137	1.25318	0	0	up
461_g	30.3786	102.382	-1.75283	0	0	down
3428_g	6.51061	22.8926	-1.81402	0	0	down
3063_g	1.43602	16.659	-3.53616	0	0	down
795_g	4.62822	18.1681	-1.97288	0	0	down
2546_g	33.4742	77.6925	-1.21472	0	0	down
3733_g	4.49962	30.64	-2.76754	0	0	down
4635_g	84.8897	23.8624	1.83085	0	0	up
2748_g	35.6495	88.8547	-1.31757	0	0	down
2012_g	37.3999	93.6097	-1.32362	0	0	down
742_g	7.94482	30.0391	-1.91875	0	0	down
1324_g	27.8695	106.795	-1.93808	0	0	down
665_g	45.1472	134.828	-1.57842	6.58897e-308	3.72888e-307	down
4945_g	14.6525	42.4013	-1.53296	6.30841e-307	3.56635e-306	down
280_g	62.0482	177.388	-1.51544	7.97537e-307	4.50398e-306	down
1788_g	1.58818	32.5729	-4.35823	2.36992e-306	1.33557e-305	down
1693_g	80.0002	176.683	-1.14308	5.83217e-306	3.27983e-305	down
721_g	4.0503	25.5861	-2.65926	3.7356e-305	2.09859e-304	down
5127_g	21.4211	67.7101	-1.66033	4.43129e-305	2.48681e-304	down
4201_g	62.6669	144.539	-1.20568	4.47668e-305	2.50966e-304	down
1369_g	4.14347	42.0941	-3.34471	6.56688e-305	3.67759e-304	down
2444_g	8.44264	38.8838	-2.2034	1.67773e-304	9.37607e-304	down
2048_g	92.5986	244.349	-1.39988	2.32543e-304	1.29687e-303	down
973_g	52.2907	144.58	-1.46724	3.7742e-303	2.10266e-302	down
4797_g	11.1724	46.5102	-2.05761	2.01642e-302	1.11989e-301	down
1903_g	15.8707	40.7873	-1.36175	2.7862e-302	1.54581e-301	down
4662_g	27.8221	78.0956	-1.48901	3.40011e-301	1.87864e-300	down
2579_g	14.7206	64.7812	-2.13773	3.76529e-301	2.07827e-300	down
2702_g	9.09021	33.3465	-1.87515	9.9526e-301	5.48774e-300	down
970_g	23.9756	61.2136	-1.35228	2.24715e-300	1.23778e-299	down
3851_g	29.6094	79.0736	-1.41714	8.03088e-300	4.41904e-299	down
3786_g	6.67044	44.4646	-2.7368	1.16073e-299	6.38045e-299	down
4200_g	3.34792	13.2469	-1.98432	1.16907e-299	6.41974e-299	down
5084_g	20.8188	61.4066	-1.56051	1.25919e-299	6.90047e-299	down
4272_g	6.34465	35.9462	-2.50223	3.71675e-299	2.03473e-298	down
464_g	6.90821	32.3906	-2.22919	7.07762e-298	3.87069e-297	down
2722_g	267.847	103.991	1.36494	2.48831e-297	1.35945e-296	up
2578_g	12.9923	71.8953	-2.46824	9.99251e-297	5.4537e-296	down
4518_g	2.61969	13.2545	-2.33901	3.38112e-296	1.84347e-295	down
950_g	21.4807	118.307	-2.46143	4.35835e-296	2.37386e-295	down
4481_g	76.8133	25.0947	1.61397	4.3037e-294	2.34172e-293	up
3777_g	19.9455	65.9868	-1.72611	1.36275e-293	7.40743e-293	down
354_g	9.22256	30.7681	-1.73819	2.31661e-293	1.25669e-292	down
4110_g	13.2048	48.7099	-1.88315	1.10628e-292	5.99513e-292	down
2344_g	9.537	34.8465	-1.86941	1.12291e-292	6.07912e-292	down
3785_g	44.7859	94.0356	-1.07016	1.88509e-291	1.01848e-290	down
2601_g	6.76767	33.5461	-2.30942	4.62717e-291	2.49495e-290	down
2300_g	8.35073	35.021	-2.06825	7.13036e-291	3.8408e-290	down
1543_g	3.45106	14.0146	-2.02182	1.90979e-290	1.02665e-289	down
136_g	131.545	280.768	-1.09382	2.77322e-290	1.48932e-289	down
4919_g	9.37172	40.3421	-2.1059	1.26488e-289	6.78608e-289	down
3393_g	23.8315	61.275	-1.36243	1.89667e-289	1.01655e-288	down
1704_g	73.0401	150.071	-1.03889	3.43094e-289	1.83702e-288	down
2374_g	9.20995	43.8649	-2.2518	8.056e-289	4.30912e-288	down
511_g	11.7703	44.9796	-1.93412	1.16933e-288	6.24844e-288	down
2648_g	4.72272	30.5195	-2.69204	2.41361e-288	1.28846e-287	down
3831_g	3.22629	14.4958	-2.16769	6.23406e-288	3.32463e-287	down
2460_g	182.406	46.8907	1.95978	2.56957e-287	1.36899e-286	up
1791_g	14.1072	31.0535	-1.13832	1.66441e-286	8.85868e-286	down
3472_g	5.65535	34.9962	-2.62951	7.13096e-286	3.79163e-285	down
4823_g	7.67817	28.1646	-1.87505	1.74127e-285	9.24941e-285	down
3453_g	10.1236	35.9882	-1.8298	2.55391e-285	1.35527e-284	down
4616_g	5.20335	18.3144	-1.81546	3.13451e-285	1.66173e-284	down
3427_g	5.05281	40.8155	-3.01396	1.22512e-284	6.48204e-284	down
2536_g	9.75958	36.8653	-1.91737	3.84176e-284	2.03065e-283	down
3712_g	25.8115	105.547	-2.03181	1.05852e-282	5.5895e-282	down
3101_g	31.5242	79.0864	-1.32697	1.46839e-282	7.73861e-282	down
1548_g	12.259	49.1204	-2.00249	1.77573e-282	9.34915e-282	down
4194_g	27.0497	95.3739	-1.81798	2.33052e-282	1.22581e-281	down
316_g	4.96355	17.7659	-1.83967	2.81724e-282	1.48036e-281	down
441_g	1.31084	12.0095	-3.19561	3.04714e-282	1.5996e-281	down
4127_g	6.3893	17.2358	-1.43168	8.61436e-282	4.5177e-281	down
533_g	67.1702	16.2949	2.0434	9.6875e-282	5.07553e-281	up
5046_g	5.6866	29.962	-2.3975	1.10142e-281	5.76498e-281	down
4210_g	120.109	59.7663	1.00694	3.73152e-281	1.95123e-280	up
901_g	180.206	442.162	-1.29493	9.20645e-281	4.80473e-280	down
2584_g	2.14985	22.1293	-3.36365	1.89651e-280	9.88802e-280	down
5095_g	37.6043	83.9845	-1.15922	2.34528e-280	1.22159e-279	down
4962_g	18.9323	64.2863	-1.76366	3.21204e-280	1.67144e-279	down
3021_g	14.7746	46.9838	-1.66904	3.4958e-280	1.81734e-279	down
3523_g	32.2258	108.291	-1.74863	3.82672e-280	1.98745e-279	down
3561_g	15.1439	51.5893	-1.76833	1.72284e-279	8.92187e-279	down
3821_g	20.8726	52.3502	-1.32659	8.68539e-279	4.49345e-278	down
2007_g	22.0597	46.9444	-1.08954	1.38111e-278	7.13839e-278	down
14_g	11.7134	44.9151	-1.93904	2.1015e-278	1.08514e-277	down
3437_g	13.9032	44.8882	-1.69092	7.00421e-278	3.60976e-277	down
127_g	2.59187	17.8243	-2.78178	7.79759e-278	4.01479e-277	down
4000_g	5.31227	45.8573	-3.10975	1.66199e-277	8.54898e-277	down
925_g	5.10748	25.1565	-2.30025	4.62336e-277	2.37589e-276	down
3174_g	23.7311	48.6041	-1.0343	7.35546e-277	3.77627e-276	down
94_g	127.526	255.612	-1.00317	1.78619e-276	9.1615e-276	down
2087_g	3.46438	27.8898	-3.00907	2.18465e-276	1.11945e-275	down
3843_g	20.2987	102.689	-2.33881	1.02289e-275	5.23146e-275	down
853_g	8.45045	39.4069	-2.22135	2.60747e-275	1.3323e-274	down
1790_g	3.60278	15.5559	-2.11028	1.18791e-274	6.05813e-274	down
1506_g	9.28858	44.4311	-2.25804	8.54243e-274	4.34409e-273	down
5052_g	12.0169	45.2678	-1.91342	1.04405e-273	5.30431e-273	down
4872_g	117.471	55.5016	1.08171	1.60903e-273	8.16693e-273	up
844_g	27.2039	72.6575	-1.4173	2.08744e-273	1.05852e-272	down
2135_g	5.21591	34.1971	-2.71288	2.66611e-273	1.35068e-272	down
1455_g	13.4108	45.8495	-1.77352	8.0957e-273	4.09363e-272	down
615_g	7.61436	46.8905	-2.6225	8.36831e-273	4.22749e-272	down
5053_g	84.843	31.7894	1.41625	1.07082e-272	5.40448e-272	up
793_g	13.4009	47.7181	-1.83221	2.12799e-272	1.07299e-271	down
2896_g	0.871925	8.4357	-3.27423	3.76691e-271	1.89582e-270	down
2874_g	81.9455	210.336	-1.35996	5.38207e-271	2.70617e-270	down
1867_g	17.785	45.8359	-1.36582	1.21112e-270	6.08396e-270	down
1318_g	17.9174	37.3789	-1.06087	1.79138e-270	8.99041e-270	down
2253_g	25.2832	72.9566	-1.52886	4.51814e-270	2.2654e-269	down
5115_g	13.3894	71.6513	-2.4199	5.90509e-270	2.95806e-269	down
3649_g	57.3033	120.167	-1.06835	2.08108e-269	1.04151e-268	down
2764_g	49.6698	127.627	-1.3615	1.006e-268	5.02066e-268	down
3226_g	10.4051	35.0451	-1.75193	4.53749e-268	2.25613e-267	down
462_g	1.09003	20.4542	-4.22996	1.13184e-267	5.61732e-267	down
3760_g	0.693987	11.3536	-4.03209	1.24162e-267	6.15648e-267	down
3494_g	14.6389	64.5901	-2.14151	2.33336e-267	1.15591e-266	down
17_g	27.9148	117.63	-2.07516	1.0019e-266	4.95865e-266	down
2199_g	0.602627	14.2653	-4.5651	1.9909e-266	9.84442e-266	down
266_g	95.4761	45.7476	1.06144	6.75666e-266	3.33482e-265	up
3664_g	3.44874	20.1115	-2.54388	1.46871e-265	7.24231e-265	down
5199_g	14.3589	55.8654	-1.96001	1.59414e-265	7.85357e-265	down
4061_g	12.8796	40.0991	-1.63848	4.58168e-265	2.25511e-264	down
2977_g	4.04949	31.0717	-2.93979	6.67346e-265	3.28168e-264	down
3527_g	0.599893	7.5214	-3.64822	3.33057e-264	1.63631e-263	down
3793_g	9.01781	24.3176	-1.43115	4.26747e-264	2.09469e-263	down
3822_g	7.5942	21.9054	-1.52832	1.00567e-263	4.93183e-263	down
5023_g	19.6458	42.114	-1.10008	1.81952e-263	8.9148e-263	down
486_g	32.883	84.4862	-1.36137	3.03997e-263	1.48809e-262	down
5248_g	31.9378	71.8108	-1.16894	1.02349e-262	4.99637e-262	down
339_g	50.3773	131.529	-1.38453	1.04294e-262	5.08668e-262	down
1289_g	6.07349	29.1514	-2.26296	2.85677e-262	1.3908e-261	down
4657_g	46.5552	120.525	-1.37232	7.17913e-261	3.48877e-260	down
1981_g	58.5123	127.623	-1.12508	1.35475e-260	6.57165e-260	down
3541_g	4.3561	26.2959	-2.59373	3.89876e-260	1.88951e-259	down
840_g	4.345	19.568	-2.17106	6.12901e-260	2.9677e-259	down
5196_g	0.53252	13.5833	-4.67285	1.20351e-259	5.82223e-259	down
2928_g	8.6806	27.6073	-1.66918	1.42529e-259	6.88892e-259	down
3655_g	31.6798	72.2685	-1.1898	1.83259e-259	8.84956e-259	down
4094_g	45.4972	91.0784	-1.00133	1.95987e-259	9.45569e-259	down
929_g	8.56261	79.2112	-3.20958	3.19615e-259	1.54064e-258	down
4965_g	98.7732	252.467	-1.35391	6.77192e-259	3.26134e-258	down
3445_g	14.7765	41.9744	-1.5062	6.83457e-259	3.28856e-258	down
2882_g	11.0547	60.9231	-2.46233	1.22083e-258	5.86896e-258	down
5295_g	1.93451	22.4592	-3.53727	1.37901e-258	6.62343e-258	down
3359_g	22.7153	63.8509	-1.49104	5.71226e-258	2.74117e-257	down
847_g	40.952	13.7706	1.57234	5.87538e-258	2.81693e-257	up
981_g	31.7199	77.1223	-1.28176	7.59844e-258	3.63979e-257	down
1766_g	6.86758	23.1855	-1.75535	1.35796e-257	6.49907e-257	down
782_g	4.75807	33.2987	-2.80702	1.16617e-256	5.57123e-256	down
3372_g	4.86934	31.1697	-2.67835	2.37857e-256	1.13532e-255	down
1176_g	35.3359	104.031	-1.55781	2.70179e-256	1.28846e-255	down
3869_g	22.7698	92.8515	-2.0278	3.55275e-256	1.69276e-255	down
3699_g	7.06602	59.2054	-3.06676	3.97068e-256	1.89021e-255	down
3756_g	19.4163	96.6742	-2.31586	4.1005e-256	1.95028e-255	down
4232_g	10.6246	49.2231	-2.21192	3.23643e-255	1.53795e-254	down
3305_g	3.08744	21.6412	-2.8093	3.25184e-255	1.5439e-254	down
3030_g	30.1802	80.9927	-1.42419	1.21571e-254	5.76173e-254	down
3570_g	11.421	57.0094	-2.31952	2.54921e-254	1.20711e-253	down
2797_g	3.7611	36.0378	-3.26028	5.59755e-254	2.64589e-253	down
551_g	52.973	109.491	-1.04748	1.11635e-252	5.25832e-252	down
321_g	33.5672	106.527	-1.66609	2.25622e-252	1.06181e-251	down
2895_g	2.7766	12.587	-2.18055	2.28488e-252	1.07435e-251	down
3419_g	23.6114	58.6435	-1.31249	2.4731e-252	1.16184e-251	down
3873_g	1.32489	10.5047	-2.98709	3.21483e-252	1.50766e-251	down
1169_g	23.7972	66.3786	-1.47992	4.61432e-252	2.16208e-251	down
4648_g	23.3152	114.756	-2.29922	1.4641e-251	6.85417e-251	down
79_g	5.41829	15.0195	-1.47093	2.27529e-250	1.06332e-249	down
3625_g	1.99044	14.5572	-2.87058	3.72349e-250	1.73709e-249	down
2038_g	1.02805	20.9638	-4.34991	4.32089e-250	2.01404e-249	down
1438_g	3.82061	21.1907	-2.47156	1.42416e-249	6.63246e-249	down
855_g	0.620468	7.19952	-3.53647	3.97127e-249	1.84786e-248	down
3874_g	232.157	490.536	-1.07926	1.387e-248	6.44265e-248	down
2301_g	42.9214	137.899	-1.68384	3.55458e-248	1.64968e-247	down
1225_g	22.1462	92.9264	-2.06903	3.68342e-248	1.708e-247	down
3431_g	13.9057	43.8162	-1.65579	4.26552e-248	1.97621e-247	down
3665_g	3.72808	20.8949	-2.48664	3.18992e-247	1.47661e-246	down
434_g	4.73306	19.1181	-2.01409	1.78721e-246	8.26583e-246	down
1015_g	48.6826	104.326	-1.09962	3.52574e-246	1.62925e-245	down
4325_g	6.00293	57.2098	-3.25252	5.82243e-246	2.68824e-245	down
4728_g	5.164	31.9613	-2.62976	9.52711e-246	4.39115e-245	down
3818_g	0.536138	17.6636	-5.04203	1.05751e-245	4.86997e-245	down
4039_g	7.32077	45.5397	-2.63706	1.37442e-245	6.32396e-245	down
2954_g	14.7765	42.2068	-1.51418	1.92522e-245	8.85072e-245	down
4651_g	85.6905	181.826	-1.08535	5.16531e-245	2.37259e-244	down
2494_g	53.684	119.423	-1.15352	9.93625e-245	4.56014e-244	down
4026_g	70.5349	28.9386	1.28534	1.64974e-244	7.56484e-244	up
2639_g	3.54858	19.2556	-2.43997	1.84385e-244	8.44769e-244	down
1021_g	4.97075	41.5928	-3.0648	1.87783e-244	8.59604e-244	down
2905_g	16.5839	45.6347	-1.46035	4.92445e-244	2.2504e-243	down
1910_g	16.9157	45.4406	-1.42562	3.31529e-243	1.51375e-242	down
1177_g	4.36304	19.0202	-2.12413	7.16045e-243	3.26388e-242	down
347_g	37.6994	78.9466	-1.06633	1.24053e-242	5.64498e-242	down
739_g	59.0417	178.659	-1.5974	6.69592e-242	3.04437e-241	down
2023_g	44.4316	151.481	-1.76948	7.26427e-242	3.29999e-241	down
5149_g	5.89348	18.2123	-1.62772	7.27259e-242	3.30097e-241	down
4807_g	13.9556	65.788	-2.23698	1.08553e-241	4.92295e-241	down
2914_g	3.77461	17.3833	-2.2033	1.70564e-241	7.72867e-241	down
3398_g	26.0465	74.9103	-1.52408	4.54023e-241	2.05209e-240	down
243_g	202.664	98.0306	1.04779	6.66684e-241	3.01074e-240	up
5017_g	70.8879	22.5391	1.65311	2.89659e-239	1.3048e-238	up
1194_g	6.40743	21.7365	-1.7623	1.03234e-238	4.64248e-238	down
1403_g	21.1204	43.0961	-1.02892	9.92218e-238	4.45088e-237	down
1741_g	11.3445	39.8858	-1.81388	1.64911e-237	7.38521e-237	down
2662_g	3.7548	18.6511	-2.31245	8.02956e-237	3.59288e-236	down
3176_g	12.8769	37.7182	-1.55048	1.21106e-236	5.41443e-236	down
2734_g	21.6987	78.5414	-1.85584	1.88172e-236	8.39884e-236	down
1235_g	2.28885	18.5525	-3.01892	3.1944e-236	1.4246e-235	down
5031_g	9.31214	30.2914	-1.70172	3.7054e-236	1.65112e-235	down
2349_g	88.1388	186.298	-1.07976	1.33885e-235	5.95599e-235	down
561_g	7.7861	62.7653	-3.01099	8.3343e-235	3.70145e-234	down
2635_g	6.50827	26.0641	-2.00172	2.3427e-234	1.03958e-233	down
1633_g	6.53586	36.0049	-2.46175	3.32601e-234	1.47471e-233	down
4532_g	8.48192	28.5352	-1.75028	3.77221e-234	1.67118e-233	down
2940_g	3.91263	23.0731	-2.56	5.07902e-234	2.24826e-233	down
3734_g	25.4709	82.1656	-1.68968	2.6791e-233	1.18495e-232	down
3248_g	8.37431	26.7177	-1.67375	6.30579e-233	2.7867e-232	down
1023_g	10.6248	29.7799	-1.4869	7.82929e-233	3.45145e-232	down
4082_g	0.697471	9.00028	-3.68977	8.94196e-233	3.93872e-232	down
1180_g	181.315	72.6422	1.31962	1.645e-232	7.23989e-232	up
5068_g	22.4137	73.1761	-1.70699	5.07236e-232	2.22877e-231	down
2963_g	58.4192	127.839	-1.12981	4.47311e-231	1.95904e-230	down
213_g	11.0925	31.4203	-1.50211	8.88933e-231	3.88682e-230	down
2130_g	21.9862	48.0927	-1.12922	9.1052e-231	3.97796e-230	down
3486_g	28.3202	62.4741	-1.14143	1.60156e-230	6.99133e-230	down
2824_g	7.23695	51.5172	-2.8316	3.92726e-230	1.71021e-229	down
635_g	27.905	66.513	-1.25311	9.68759e-230	4.21182e-229	down
4261_g	5.12568	22.2652	-2.11897	3.58728e-229	1.5571e-228	down
2574_g	4.73909	15.9715	-1.75282	1.25065e-228	5.41547e-228	down
2988_g	30.1456	73.1392	-1.2787	2.01885e-228	8.73479e-228	down
2497_g	11.7685	39.6999	-1.75421	9.12439e-228	3.94141e-227	down
2788_g	6.44351	27.0363	-2.06898	1.88063e-227	8.11059e-227	down
5043_g	35.3821	75.99	-1.10279	2.24338e-227	9.66724e-227	down
1239_g	45.0418	110.581	-1.29577	3.82246e-227	1.64587e-226	down
3606_g	16.3702	43.7537	-1.41833	5.22408e-227	2.24757e-226	down
1308_g	76.5338	162.546	-1.08667	7.23428e-227	3.10993e-226	down
4160_g	4.61384	23.3732	-2.34082	9.23023e-227	3.96479e-226	down
1378_g	15.4589	46.6057	-1.59207	1.00339e-226	4.30655e-226	down
4852_g	0.861437	7.04085	-3.03093	3.05533e-226	1.30925e-225	down
4706_g	24.3257	53.7284	-1.1432	3.4819e-226	1.49085e-225	down
1503_g	38.221	93.7438	-1.29436	6.09649e-226	2.60411e-225	down
523_g	9.6228	57.3698	-2.57576	9.74301e-226	4.15841e-225	down
3671_g	5.29144	29.3222	-2.47026	9.87869e-226	4.21297e-225	down
5323_g	3.31176	12.811	-1.95172	1.10882e-225	4.72502e-225	down
4702_g	33.4034	67.4377	-1.01356	1.6949e-225	7.21676e-225	down
3365_g	26.8889	73.6206	-1.4531	7.20137e-225	3.06144e-224	down
4068_g	36.001	78.3148	-1.12125	1.21369e-223	5.15148e-223	down
4738_g	21.5715	47.4259	-1.13655	1.46324e-223	6.20576e-223	down
2462_g	2.83238	13.8327	-2.288	2.24915e-223	9.53136e-223	down
3522_g	8.85409	59.596	-2.7508	3.65663e-223	1.54837e-222	down
515_g	6.1761	21.9186	-1.82739	6.16627e-223	2.60694e-222	down
63_g	89.6403	235.755	-1.39507	1.08797e-222	4.59243e-222	down
196_g	5.16167	39.173	-2.92395	1.73509e-222	7.31821e-222	down
4427_g	11.6151	31.0151	-1.41697	2.84456e-222	1.19883e-221	down
2916_g	4.44621	22.6541	-2.34912	2.94811e-222	1.24149e-221	down
1433_g	1.93106	17.5614	-3.18494	4.3436e-222	1.82772e-221	down
3953_g	3.45671	18.3495	-2.40827	4.96129e-222	2.086e-221	down
3652_g	84.4085	173.7	-1.04113	1.07438e-221	4.51375e-221	down
2373_g	100.692	235.074	-1.22316	2.80219e-221	1.17543e-220	down
4223_g	2.24721	14.3435	-2.67419	5.41073e-221	2.26785e-220	down
3202_g	10.7172	42.4259	-1.98502	5.61677e-221	2.35238e-220	down
226_g	17.3639	43.7205	-1.33222	6.41962e-221	2.68652e-220	down
1140_g	7.21192	16.8316	-1.22272	9.72634e-220	4.06401e-219	down
766_g	5.56683	18.78	-1.75427	1.15693e-219	4.83029e-219	down
4236_g	38.1905	6.14647	2.63539	1.59328e-219	6.64693e-219	up
1182_g	2.43624	18.7918	-2.94738	5.45533e-219	2.27235e-218	down
2517_g	3.49641	13.065	-1.90176	5.47799e-219	2.28002e-218	down
5118_g	9.98058	28.514	-1.51448	2.09692e-218	8.71418e-218	down
1943_g	106.961	50.7235	1.07636	6.99981e-218	2.90441e-217	up
3559_g	16.8484	39.7056	-1.23673	1.3486e-217	5.59136e-217	down
3513_g	5.86491	24.2114	-2.0455	2.05634e-217	8.51914e-217	down
1395_g	25.7118	55.4013	-1.10749	2.78898e-217	1.15454e-216	down
2508_g	6.01602	24.5174	-2.02693	4.2301e-217	1.74977e-216	down
1901_g	15.5956	41.5084	-1.41226	1.44152e-216	5.95822e-216	down
572_g	91.8022	185.061	-1.0114	2.60653e-215	1.07404e-214	down
3066_g	3.38783	13.9155	-2.03826	6.15904e-215	2.53399e-214	down
229_g	74.2928	209.419	-1.49509	7.79159e-214	3.20076e-213	down
1456_g	8.68947	25.7398	-1.56666	1.13365e-213	4.65342e-213	down
4098_g	35.1523	8.76472	2.00384	4.29146e-213	1.76022e-212	up
5325_g	5.10083	20.5367	-2.0094	4.69589e-212	1.92316e-211	down
2184_g	73.2999	149.939	-1.0325	1.13799e-211	4.65701e-211	down
1109_g	16.4629	37.9641	-1.20542	1.68506e-211	6.8905e-211	down
1275_g	39.3111	91.1558	-1.2134	1.78056e-211	7.27549e-211	down
251_g	24.9487	7.69576	1.69683	5.8539e-211	2.39012e-210	up
3673_g	104.979	227.768	-1.11746	1.0549e-210	4.30381e-210	down
2363_g	88.1513	33.4827	1.39656	3.31397e-210	1.35102e-209	up
4280_g	6.63768	39.318	-2.56644	6.17694e-210	2.51627e-209	down
3507_g	3.55427	12.5167	-1.81622	1.42217e-209	5.78464e-209	down
3713_g	4.58329	14.8296	-1.69403	1.81113e-209	7.36116e-209	down
2335_g	16.0394	37.2852	-1.21698	2.18959e-209	8.89263e-209	down
1144_g	51.8285	106.801	-1.0431	4.64666e-209	1.88573e-208	down
1926_g	1.68122	9.76766	-2.5385	6.64964e-209	2.69655e-208	down
5334_g	20.6457	58.4524	-1.50142	1.73371e-208	7.0093e-208	down
220_g	17.4368	46.2236	-1.40649	7.80273e-208	3.14749e-207	down
2343_g	9.46963	36.4204	-1.94337	1.09114e-207	4.39818e-207	down
396_g	11.4875	46.8501	-2.02798	3.2316e-207	1.30162e-206	down
5237_g	31.7657	80.8791	-1.3483	4.14244e-207	1.66723e-206	down
681_g	12.8596	42.8965	-1.73802	5.62312e-207	2.26147e-206	down
1812_g	6.09256	23.3628	-1.93909	1.18767e-206	4.76934e-206	down
745_g	0.938489	15.3622	-4.0329	2.2328e-206	8.9596e-206	down
4469_g	7.63227	34.4977	-2.17632	2.4877e-206	9.97496e-206	down
1336_g	83.6075	188.635	-1.1739	3.75572e-206	1.50481e-205	down
5078_g	119.89	49.427	1.27834	7.23107e-206	2.89512e-205	up
4563_g	7.24126	36.4849	-2.33299	1.98951e-205	7.95951e-205	down
1843_g	9.16912	19.8661	-1.11545	2.11297e-205	8.44717e-205	down
4113_g	5.89795	32.5732	-2.4654	2.87124e-205	1.147e-204	down
2894_g	24.2208	83.066	-1.77801	8.33071e-205	3.32547e-204	down
5018_g	14.9359	66.0179	-2.14408	8.53455e-205	3.4043e-204	down
3456_g	50.4773	117.817	-1.22284	9.42299e-204	3.75589e-203	down
3540_g	4.21078	20.5544	-2.28729	1.18659e-203	4.72608e-203	down
5270_g	10.7742	55.0463	-2.35307	7.07067e-203	2.80578e-202	down
2174_g	13.8542	59.628	-2.10567	1.09783e-202	4.34675e-202	down
1934_g	1.63435	11.5355	-2.8193	3.26107e-202	1.29024e-201	down
2024_g	15.7375	45.6605	-1.53674	3.99844e-202	1.58081e-201	down
4075_g	29.2163	77.2646	-1.40304	6.57085e-202	2.59592e-201	down
2452_g	13.7134	39.9216	-1.54158	1.37553e-201	5.42626e-201	down
5214_g	8.62907	28.1879	-1.7078	1.47411e-201	5.81089e-201	down
584_g	67.2545	143.241	-1.09074	2.08662e-201	8.21934e-201	down
4634_g	7.57426	25.4518	-1.74859	2.17199e-201	8.54931e-201	down
497_g	11.0609	33.5554	-1.60108	1.86573e-200	7.31697e-200	down
2906_g	40.4583	82.1896	-1.02252	3.45433e-200	1.35372e-199	down
2834_g	225.877	89.8337	1.33021	6.92591e-200	2.71222e-199	up
4986_g	13.3724	51.943	-1.95767	7.52482e-200	2.94461e-199	down
39_g	4.49205	20.9499	-2.2215	1.65305e-199	6.46402e-199	down
3765_g	1.63681	13.7136	-3.06664	1.85672e-199	7.25513e-199	down
2838_g	37.9852	153.374	-2.01354	2.8373e-199	1.10787e-198	down
1612_g	16.587	45.4816	-1.45523	6.73963e-199	2.62586e-198	down
3008_g	106.519	241.869	-1.18312	1.00117e-198	3.89789e-198	down
4054_g	44.4192	97.366	-1.13224	1.21018e-198	4.70822e-198	down
3875_g	200.906	424.329	-1.07866	1.81183e-198	7.04383e-198	down
3160_g	4.80812	21.1431	-2.13665	2.07281e-198	8.05259e-198	down
2741_g	7.98422	65.8696	-3.04439	2.52329e-198	9.79555e-198	down
2669_g	5.84359	26.6215	-2.18767	1.40299e-197	5.44253e-197	down
2411_g	90.7249	193.963	-1.09621	2.9044e-197	1.12506e-196	down
1552_g	38.3687	107.639	-1.4882	5.21369e-197	2.01669e-196	down
857_g	22.2861	48.8491	-1.13219	5.84248e-197	2.25828e-196	down
4931_g	5.46787	15.9901	-1.54812	6.20139e-197	2.39528e-196	down
3218_g	9.41776	37.6566	-1.99945	6.35047e-197	2.4511e-196	down
2370_g	4.60309	22.4615	-2.28678	1.36707e-196	5.27269e-196	down
4806_g	9.33218	36.7958	-1.97926	1.44333e-196	5.56284e-196	down
4491_g	10.9586	30.4729	-1.47546	1.97261e-196	7.59186e-196	down
430_g	2.13743	8.39989	-1.97449	1.22252e-195	4.6983e-195	down
1965_g	9.35843	26.9329	-1.52503	1.94295e-195	7.45631e-195	down
1112_g	0.558534	10.6885	-4.25827	1.94563e-195	7.46127e-195	down
4105_g	16.329	46.1502	-1.4989	5.59966e-195	2.14281e-194	down
4932_g	18.6946	50.364	-1.42977	7.87035e-195	3.00958e-194	down
1216_g	37.4155	146.27	-1.96693	1.33428e-194	5.0986e-194	down
1202_g	9.50847	33.3419	-1.81005	2.92481e-194	1.11605e-193	down
4559_g	35.8522	75.0786	-1.06634	4.56926e-194	1.7423e-193	down
5213_g	1.50578	19.6504	-3.70598	5.35872e-194	2.04187e-193	down
4163_g	9.31058	30.3684	-1.70563	1.12024e-193	4.26249e-193	down
4310_g	43.4635	12.6265	1.78335	1.63103e-193	6.20161e-193	up
5096_g	50.3576	122.831	-1.28639	2.81983e-193	1.07142e-192	down
3430_g	46.9613	110.807	-1.2385	7.79426e-193	2.95939e-192	down
3275_g	95.7666	44.7508	1.09761	1.07066e-192	4.06229e-192	up
2333_g	0.868934	13.872	-3.99679	1.68815e-192	6.40066e-192	down
4404_g	51.6968	124.574	-1.26886	3.34117e-192	1.26592e-191	down
884_g	1.98541	8.73576	-2.13749	5.04778e-192	1.90983e-191	down
2341_g	47.0086	101.052	-1.1041	6.11633e-192	2.31248e-191	down
5173_g	36.3396	77.0884	-1.08497	8.59283e-192	3.24423e-191	down
3271_g	12.9663	36.1102	-1.47764	9.30052e-192	3.50895e-191	down
330_g	17.9205	42.1835	-1.23507	1.66597e-191	6.28106e-191	down
4607_g	19.2931	56.4069	-1.54779	2.516e-191	9.47254e-191	down
1948_g	18.7606	56.6057	-1.59324	5.9946e-191	2.25217e-190	down
2690_g	12.2906	33.2214	-1.43455	6.02078e-191	2.26043e-190	down
3046_g	36.5483	93.3645	-1.35307	6.06706e-191	2.27621e-190	down
2367_g	4.81011	24.0535	-2.3221	2.6336e-190	9.85306e-190	down
38_g	23.9324	52.703	-1.13892	3.0103e-190	1.12545e-189	down
209_g	34.0678	113.521	-1.73648	5.42054e-190	2.02374e-189	down
790_g	14.4266	47.8025	-1.72835	5.69388e-190	2.12432e-189	down
2264_g	3.27511	15.1713	-2.21173	1.113e-189	4.14958e-189	down
2440_g	4.10369	24.0234	-2.54944	1.97075e-189	7.34241e-189	down
2093_g	25.3878	60.5862	-1.25485	2.70597e-189	1.00746e-188	down
2835_g	4.00701	18.9664	-2.24285	1.08146e-188	4.02083e-188	down
390_g	78.9218	185.085	-1.22969	3.85878e-188	1.43368e-187	down
2011_g	222.247	94.1052	1.23982	5.30816e-188	1.97082e-187	up
1794_g	3.5274	25.6944	-2.86478	5.70302e-188	2.11595e-187	down
2091_g	3.0986	13.9446	-2.17002	1.11159e-187	4.12142e-187	down
1134_g	16.7022	43.5752	-1.38347	1.27511e-187	4.72442e-187	down
772_g	62.135	134.485	-1.11397	2.50683e-187	9.28166e-187	down
1728_g	15.2687	44.105	-1.53036	2.98069e-187	1.1021e-186	down
4550_g	4.07412	20.8375	-2.35462	3.76403e-187	1.39077e-186	down
2465_g	61.8417	150.661	-1.28466	3.77822e-187	1.39505e-186	down
3454_g	22.935	60.4962	-1.39929	4.06993e-187	1.50173e-186	down
2885_g	10.0032	33.7531	-1.75456	4.52598e-187	1.66886e-186	down
4102_g	14.1249	52.5674	-1.89592	6.67219e-187	2.45854e-186	down
2644_g	15.9816	43.3512	-1.43966	1.61875e-186	5.95652e-186	down
3887_g	16.3997	104.207	-2.66771	5.32225e-186	1.95708e-185	down
5332_g	9.44988	29.6805	-1.65115	9.99696e-186	3.67354e-185	down
1959_g	16.4284	84.6324	-2.36502	5.16261e-184	1.89061e-183	down
1796_g	11.9133	39.3698	-1.72452	9.75699e-184	3.57068e-183	down
3889_g	1.83671	16.3895	-3.15758	1.39768e-183	5.11148e-183	down
2000_g	5.84438	24.505	-2.06796	1.27532e-182	4.65132e-182	down
2952_g	2.35617	22.1991	-3.23599	2.56261e-182	9.33993e-182	down
2632_g	20.4248	56.0214	-1.45566	3.671e-182	1.33706e-181	down
3921_g	4.06435	10.7909	-1.40872	1.09014e-181	3.96514e-181	down
1444_g	22.9392	49.7033	-1.11553	5.88762e-181	2.14005e-180	down
2719_g	5.26961	16.3664	-1.63497	6.33704e-181	2.30184e-180	down
1234_g	157.651	367.342	-1.22038	1.85068e-180	6.7087e-180	down
1664_g	7.52715	28.3371	-1.91252	4.94673e-180	1.79077e-179	down
751_g	10.9376	30.8898	-1.49784	8.51685e-180	3.08111e-179	down
2073_g	8.80793	34.7647	-1.98075	1.35939e-179	4.9145e-179	down
2676_g	11.5628	41.8356	-1.85524	2.24715e-179	8.11848e-179	down
4627_g	20.4563	68.8417	-1.75074	2.35111e-179	8.48837e-179	down
84_g	38.9869	96.8681	-1.31303	2.62495e-179	9.47067e-179	down
424_g	54.5158	23.9767	1.18504	8.30195e-179	2.99127e-178	up
5204_g	7.25357	26.4954	-1.86898	1.56433e-178	5.63264e-178	down
2646_g	211.395	444.732	-1.07299	3.93263e-178	1.41506e-177	down
2298_g	8.67841	25.194	-1.53758	6.69923e-178	2.40894e-177	down
549_g	67.2739	30.6406	1.1346	8.02288e-178	2.88297e-177	up
4551_g	3.94482	20.0874	-2.34826	1.03381e-177	3.71244e-177	down
2960_g	3.94721	12.7971	-1.69691	1.25514e-177	4.50422e-177	down
3798_g	14.6807	51.4923	-1.81043	1.75111e-177	6.27988e-177	down
4537_g	6.98895	18.7553	-1.42415	2.6441e-177	9.46969e-177	down
4440_g	13.8617	50.336	-1.86048	7.25434e-177	2.59463e-176	down
3237_g	2.53916	14.7426	-2.53756	8.25378e-177	2.95013e-176	down
1972_g	25.4529	87.2763	-1.77776	9.82343e-177	3.50883e-176	down
2305_g	31.4124	86.5228	-1.46175	1.09082e-176	3.89372e-176	down
2259_g	141.594	61.7193	1.19797	2.46033e-176	8.77638e-176	up
1375_g	72.7334	147.661	-1.0216	3.50592e-176	1.24979e-175	down
2684_g	39.4266	13.5853	1.53713	4.05873e-176	1.44589e-175	up
3741_g	6.1348	17.6127	-1.52153	4.0589e-176	1.44499e-175	down
5294_g	35.9813	82.3829	-1.1951	4.77462e-176	1.69754e-175	down
1349_g	7.56885	22.8646	-1.59497	6.82668e-176	2.42551e-175	down
4493_g	41.6042	97.2153	-1.22445	8.29609e-176	2.94369e-175	down
2783_g	0.244656	16.0048	-6.03161	1.61555e-175	5.72485e-175	down
2594_g	8.50517	29.5237	-1.79546	5.79181e-175	2.05103e-174	down
688_g	15.6497	31.5098	-1.00966	6.2449e-175	2.21002e-174	down
1961_g	101.181	261.053	-1.3674	7.65551e-175	2.70565e-174	down
2700_g	12.8152	62.5913	-2.2881	8.24594e-175	2.91241e-174	down
4256_g	4.44592	27.0068	-2.60277	9.67041e-175	3.41103e-174	down
592_g	24.7496	58.8356	-1.24929	1.65243e-174	5.82094e-174	down
1116_g	114.397	56.7093	1.01239	3.66511e-174	1.2894e-173	up
2955_g	5.37725	28.8315	-2.42271	5.09336e-174	1.79069e-173	down
1024_g	15.8934	47.1173	-1.56783	5.10741e-174	1.79445e-173	down
4083_g	5.799	46.3029	-2.99723	7.2811e-174	2.55648e-173	down
2680_g	55.5851	26.6318	1.06155	1.60302e-173	5.62106e-173	up
4663_g	39.2906	93.4725	-1.25036	2.29883e-173	8.05565e-173	down
5342_g	15.2815	35.6031	-1.22022	3.20619e-173	1.1228e-172	down
1535_g	11.2033	31.529	-1.49275	6.65126e-173	2.32773e-172	down
367_g	43.0839	97.7794	-1.18238	1.27701e-172	4.46619e-172	down
2474_g	10.4118	30.3235	-1.54221	5.7195e-172	1.99643e-171	down
722_g	9.26929	22.9419	-1.30746	1.2333e-171	4.29931e-171	down
5241_g	2.50163	16.3911	-2.71197	4.58453e-171	1.59714e-170	down
1309_g	31.1032	63.791	-1.03629	4.91969e-170	1.71168e-169	down
4409_g	12.1925	42.5091	-1.80178	5.01922e-170	1.74518e-169	down
2507_g	22.3716	47.9369	-1.09947	1.23418e-169	4.28567e-169	down
4600_g	3.19262	11.0486	-1.79105	1.61465e-169	5.60322e-169	down
4734_g	55.8266	131.293	-1.23377	2.05107e-169	7.11312e-169	down
4903_g	5.90994	17.4002	-1.55788	4.41134e-169	1.52788e-168	down
3297_g	6.4672	22.2816	-1.78464	4.95513e-169	1.71512e-168	down
1947_g	61.8955	127.029	-1.03725	6.01506e-169	2.08064e-168	down
1753_g	2.55355	12.2964	-2.26766	1.66867e-168	5.7683e-168	down
2167_g	5.08485	27.4084	-2.43034	3.00332e-168	1.03686e-167	down
4978_g	55.7707	113.765	-1.02847	3.42154e-168	1.18049e-167	down
1368_g	3.99852	17.348	-2.11723	5.06658e-168	1.74693e-167	down
2544_g	22.0466	87.2233	-1.98416	9.84489e-168	3.39011e-167	down
97_g	12.0738	32.0518	-1.40853	1.72762e-167	5.93767e-167	down
3920_g	25.5422	78.9309	-1.6277	2.103e-167	7.22317e-167	down
4814_g	42.5623	91.9988	-1.11204	3.05182e-167	1.04754e-166	down
2140_g	51.5151	14.9625	1.78364	5.87917e-167	2.01545e-166	up
996_g	18.2331	41.7104	-1.19385	6.35965e-167	2.17877e-166	down
4468_g	3.90729	16.2413	-2.05542	1.27317e-166	4.35901e-166	down
2603_g	3.84093	25.9669	-2.75714	1.27869e-166	4.3751e-166	down
2467_g	24.2052	53.179	-1.13554	1.97604e-166	6.75683e-166	down
1908_g	31.1847	67.8617	-1.12176	2.52302e-166	8.62164e-166	down
3720_g	6.91396	18.6255	-1.42969	3.74157e-166	1.27694e-165	down
1550_g	4.49178	22.601	-2.33103	3.74227e-166	1.27637e-165	down
3986_g	58.9977	160.818	-1.4467	1.11221e-165	3.78858e-165	down
4168_g	15.7097	40.7565	-1.37538	1.66886e-165	5.67751e-165	down
3599_g	19.8395	40.3634	-1.02467	3.09667e-165	1.05283e-164	down
3659_g	177.661	377.996	-1.08925	3.64371e-165	1.23803e-164	down
1055_g	32.169	89.3202	-1.47331	3.8822e-165	1.31823e-164	down
2227_g	13.321	35.8716	-1.42914	5.9177e-165	2.00813e-164	down
3619_g	22.2494	58.1709	-1.38653	5.97736e-165	2.02709e-164	down
5041_g	5.71949	21.2693	-1.89481	6.80874e-165	2.30757e-164	down
4617_g	30.1319	97.8504	-1.69929	8.64667e-165	2.92862e-164	down
3131_g	46.9808	101.991	-1.11829	1.30511e-164	4.4176e-164	down
2377_g	4.68359	17.0015	-1.85998	1.68629e-164	5.70426e-164	down
4558_g	1.35686	11.4025	-3.07101	2.01324e-164	6.80595e-164	down
1649_g	4.20333	12.8111	-1.60779	2.08943e-164	7.05905e-164	down
4071_g	25.3026	60.9222	-1.26768	2.41939e-164	8.16868e-164	down
4758_g	33.5133	71.0267	-1.08363	3.11507e-164	1.05109e-163	down
4458_g	11.2503	34.2304	-1.60531	6.2068e-164	2.09168e-163	down
680_g	55.2643	162.261	-1.5539	1.07282e-163	3.61085e-163	down
5067_g	15.4489	35.0614	-1.18238	2.06388e-163	6.94213e-163	down
3595_g	2.08035	16.153	-2.95691	2.1085e-163	7.0878e-163	down
796_g	14.7027	38.3502	-1.38315	2.61588e-163	8.78784e-163	down
3290_g	29.3795	61.4211	-1.06392	7.30721e-163	2.45327e-162	down
3998_g	8.15978	29.7175	-1.86471	1.03395e-162	3.46479e-162	down
2769_g	4.09626	18.5589	-2.17973	3.02305e-162	1.00988e-161	down
4073_g	3.23497	15.0652	-2.2194	3.44175e-162	1.14832e-161	down
4732_g	33.5072	77.3205	-1.20638	3.99973e-162	1.33366e-161	down
2278_g	3.6631	11.4634	-1.6459	6.27487e-162	2.08968e-161	down
1750_g	80.8374	38.5672	1.06765	1.20636e-161	4.01497e-161	up
290_g	0.713537	7.69449	-3.43076	3.50519e-161	1.16586e-160	down
854_g	19.2344	60.8597	-1.6618	6.34853e-161	2.10897e-160	down
2666_g	22.9686	77.6309	-1.75697	1.00358e-160	3.33181e-160	down
3890_g	19.961	59.3446	-1.57193	1.06651e-160	3.53637e-160	down
4479_g	10.1377	33.2422	-1.71329	1.91534e-160	6.34701e-160	down
4021_g	49.3391	17.542	1.49192	6.42296e-160	2.12711e-159	up
1186_g	19.4967	42.1374	-1.11187	6.64457e-160	2.19914e-159	down
581_g	7.89904	21.3245	-1.43276	1.00418e-159	3.31943e-159	down
1398_g	5.53424	23.6489	-2.09531	2.22169e-159	7.33048e-159	down
3053_g	25.9428	66.221	-1.35196	2.74558e-159	9.0535e-159	down
4339_g	3.53938	13.3085	-1.91078	3.33072e-159	1.09762e-158	down
4213_g	39.9054	85.6792	-1.10236	7.92405e-159	2.60973e-158	down
1909_g	16.475	77.9484	-2.24224	8.13322e-159	2.67698e-158	down
1573_g	8.77847	25.5566	-1.54165	8.52502e-159	2.80421e-158	down
5348_g	22.5172	46.7083	-1.05265	9.38324e-159	3.08462e-158	down
4587_g	15.8136	44.6732	-1.49825	1.25625e-158	4.12723e-158	down
3258_g	20.3275	58.0414	-1.51365	6.1473e-158	2.01591e-157	down
3031_g	17.0731	45.1652	-1.40348	4.2047e-157	1.37634e-156	down
1090_g	45.0259	105.652	-1.2305	5.39541e-157	1.76502e-156	down
3035_g	27.4682	85.1809	-1.63277	8.2362e-157	2.69106e-156	down
1944_g	50.8108	105.303	-1.05135	2.48548e-156	8.10613e-156	down
2652_g	3.47296	15.6675	-2.17354	3.13926e-156	1.02259e-155	down
636_g	38.4109	81.2061	-1.08007	4.82974e-156	1.5723e-155	down
1758_g	11.5622	28.7987	-1.31659	8.54349e-156	2.77793e-155	down
2718_g	144.075	62.1518	1.21295	3.82856e-155	1.24335e-154	up
2581_g	20.7986	49.319	-1.24565	3.84408e-155	1.24764e-154	down
5339_g	65.2534	32.3581	1.01192	4.23218e-155	1.37277e-154	up
1527_g	25.5016	63.5152	-1.31652	1.07362e-154	3.48036e-154	down
1675_g	4.49264	20.4032	-2.18316	1.09575e-154	3.54994e-154	down
1270_g	9.26002	43.0802	-2.21794	3.72843e-153	1.205e-152	down
560_g	166.42	61.302	1.44082	4.18016e-153	1.34937e-152	up
2972_g	28.7806	65.2559	-1.18101	4.22497e-153	1.36302e-152	down
1907_g	47.5645	22.1944	1.09969	7.89673e-153	2.54603e-152	up
3390_g	11.1828	32.861	-1.5551	2.11093e-152	6.79781e-152	down
4211_g	2.83807	12.2915	-2.11468	2.27879e-152	7.32955e-152	down
3435_g	12.7719	29.3305	-1.19943	6.16597e-152	1.97849e-151	down
4847_g	15.3332	42.2887	-1.46361	6.69167e-152	2.14589e-151	down
5060_g	49.6049	117.066	-1.23877	8.28381e-152	2.65488e-151	down
1576_g	45.1493	142.835	-1.66157	1.15188e-151	3.68945e-151	down
1210_g	57.3245	120.369	-1.07024	1.50109e-151	4.80224e-151	down
1931_g	16.4562	58.6465	-1.83341	3.83633e-151	1.22658e-150	down
1410_g	38.0685	77.3541	-1.02288	5.38907e-151	1.72097e-150	down
53_g	1.95112	9.71005	-2.31517	1.32643e-150	4.23336e-150	down
1019_g	0.604514	7.10015	-3.554	1.72175e-150	5.4918e-150	down
3978_g	4.71156	13.099	-1.47518	3.03781e-150	9.67231e-150	down
1388_g	6.18249	26.4762	-2.09844	1.3778e-149	4.38428e-149	down
5336_g	19.6549	83.1252	-2.0804	4.86637e-149	1.54669e-148	down
4464_g	73.907	160.395	-1.11785	5.2139e-149	1.65616e-148	down
3253_g	17.6099	44.6242	-1.34143	5.44908e-149	1.72984e-148	down
1780_g	24.1966	7.76651	1.63947	5.70286e-149	1.80933e-148	up
599_g	9.10126	25.516	-1.48727	1.49817e-148	4.7476e-148	down
986_g	6.59464	19.2116	-1.54261	2.64932e-148	8.38561e-148	down
4330_g	13.6424	30.5543	-1.16328	1.22676e-147	3.87837e-147	down
2828_g	8.15028	20.6306	-1.33987	1.24075e-147	3.92028e-147	down
3661_g	31.5489	102.076	-1.69398	1.32048e-147	4.16973e-147	down
3969_g	6.6096	17.6061	-1.41344	2.86999e-147	9.05734e-147	down
2779_g	93.6763	220.572	-1.23549	3.04128e-147	9.59228e-147	down
3792_g	0.577154	7.07774	-3.61626	3.10121e-147	9.77555e-147	down
4155_g	18.7137	83.949	-2.16541	6.52727e-147	2.0563e-146	down
1761_g	15.6028	43.0269	-1.46343	7.06848e-147	2.22419e-146	down
3965_g	4.57198	39.3555	-3.10568	9.07921e-147	2.85521e-146	down
5366_g	124.727	59.2088	1.07489	9.71635e-147	3.05379e-146	up
985_g	5.40434	26.6942	-2.30434	3.36947e-146	1.05715e-145	down
1676_g	24.2197	71.75	-1.5668	4.69469e-146	1.47206e-145	down
1070_g	14.6379	41.0057	-1.48612	1.2188e-145	3.81496e-145	down
3885_g	20.5577	56.6217	-1.46168	1.27444e-145	3.9868e-145	down
540_g	34.4047	107.054	-1.63766	1.51018e-145	4.72153e-145	down
2674_g	71.0869	152.454	-1.10071	2.01776e-145	6.29743e-145	down
3142_g	2.77338	13.6918	-2.3036	2.91321e-145	9.08685e-145	down
2397_g	10.5767	27.0261	-1.35346	3.12125e-145	9.73009e-145	down
546_g	20.5098	41.8219	-1.02795	4.36761e-145	1.36076e-144	down
2402_g	36.2582	83.1557	-1.19751	8.83731e-145	2.74853e-144	down
3482_g	22.6821	51.366	-1.17926	9.21732e-145	2.86506e-144	down
4933_g	22.1967	73.7536	-1.73237	9.24001e-145	2.87045e-144	down
1626_g	2.04062	8.11239	-1.99112	1.03933e-144	3.22685e-144	down
394_g	79.4675	167.839	-1.07864	1.61386e-144	5.00483e-144	down
1896_g	4.76677	22.5185	-2.24002	1.93566e-144	5.9993e-144	down
2575_g	48.6034	109.382	-1.17025	1.99694e-144	6.18569e-144	down
1950_g	5.4693	18.6288	-1.76811	2.69366e-144	8.33901e-144	down
1326_g	152.968	51.858	1.56059	2.88992e-144	8.94141e-144	up
3449_g	2.63894	19.4588	-2.88239	3.23114e-144	9.99139e-144	down
1831_g	9.30031	22.0824	-1.24755	3.34932e-144	1.03509e-143	down
2845_g	11.0407	28.8725	-1.38686	4.96623e-144	1.5339e-143	down
5107_g	62.8092	20.6548	1.6045	6.46365e-144	1.9941e-143	up
4645_g	16.1597	42.0083	-1.37828	7.06146e-144	2.17728e-143	down
1719_g	4.3068	12.1991	-1.50208	7.41583e-144	2.28523e-143	down
2766_g	3.82642	18.053	-2.23817	7.59226e-144	2.33826e-143	down
4357_g	2.16069	10.8931	-2.33385	1.05859e-143	3.25838e-143	down
3602_g	5.14456	27.3838	-2.4122	1.60797e-143	4.94654e-143	down
3799_g	3.2963	10.6442	-1.69114	4.77141e-143	1.46613e-142	down
4465_g	81.2594	39.5473	1.03896	6.18565e-143	1.8996e-142	up
2699_g	10.2135	38.5571	-1.91652	1.20325e-142	3.69094e-142	down
1696_g	31.6961	67.6233	-1.09321	1.23188e-142	3.77659e-142	down
3925_g	10.5749	28.0518	-1.40745	1.74296e-142	5.34037e-142	down
2740_g	29.386	86.7584	-1.56188	3.67503e-142	1.12537e-141	down
4993_g	1.98285	10.0738	-2.34496	5.35357e-142	1.63751e-141	down
2829_g	39.0161	91.7413	-1.2335	5.52161e-142	1.68794e-141	down
3384_g	3.50537	13.1417	-1.90652	1.59394e-141	4.86434e-141	down
1526_g	17.7162	69.8376	-1.97893	2.44615e-141	7.46084e-141	down
3840_g	41.6999	93.4366	-1.16394	6.31431e-141	1.9237e-140	down
1166_g	13.5081	31.6534	-1.22854	9.14745e-141	2.78525e-140	down
90_g	1.52324	8.63399	-2.50288	1.11069e-140	3.37994e-140	down
4158_g	6.49813	15.8643	-1.28769	1.24379e-140	3.78284e-140	down
377_g	4.28028	16.1889	-1.91923	1.53264e-140	4.65871e-140	down
4492_g	16.1357	63.1792	-1.96919	4.59338e-140	1.39544e-139	down
765_g	14.1854	53.9249	-1.92655	4.78733e-140	1.45272e-139	down
62_g	12.2416	30.3244	-1.30869	7.34578e-140	2.22656e-139	down
231_g	58.7892	29.1371	1.01269	7.83244e-140	2.37273e-139	up
2322_g	7.55844	30.6233	-2.01847	1.26604e-139	3.83314e-139	down
5072_g	41.0687	83.6507	-1.02634	1.54586e-139	4.67768e-139	down
508_g	4.1382	11.6825	-1.49728	1.97049e-139	5.95922e-139	down
3761_g	10.1457	41.3248	-2.02614	2.72263e-139	8.22924e-139	down
5105_g	2.82244	9.61852	-1.76887	3.00043e-139	9.06381e-139	down
4013_g	10.1247	28.7069	-1.50352	3.23109e-139	9.7551e-139	down
1892_g	16.9197	46.13	-1.447	2.33739e-138	7.04501e-138	down
2427_g	9.15234	29.6162	-1.69418	2.38317e-138	7.17895e-138	down
2512_g	8.00815	24.8591	-1.63423	2.60802e-138	7.85186e-138	down
1701_g	4.9198	13.8843	-1.49678	5.27943e-138	1.58679e-137	down
2400_g	34.6491	98.9925	-1.5145	2.14231e-137	6.42812e-137	down
2387_g	73.1593	161.875	-1.14577	2.26261e-136	6.76639e-136	down
2439_g	16.2092	54.254	-1.74291	3.39129e-136	1.01361e-135	down
2375_g	19.1685	56.7957	-1.56704	4.65439e-136	1.38958e-135	down
1408_g	6.14973	25.9372	-2.07643	5.81679e-136	1.73469e-135	down
2043_g	14.4407	31.2646	-1.11439	1.17588e-135	3.50479e-135	down
3387_g	44.0313	106.926	-1.28002	2.53022e-135	7.53728e-135	down
1103_g	2.65638	11.7281	-2.14244	2.66079e-135	7.92182e-135	down
10_g	3.8017	18.4351	-2.27774	2.78027e-135	8.27295e-135	down
1818_g	15.2874	50.2648	-1.7172	2.86542e-135	8.5216e-135	down
1700_g	6.59623	21.1287	-1.67949	2.91962e-135	8.67798e-135	down
5154_g	28.2361	89.847	-1.66993	1.33957e-134	3.97719e-134	down
274_g	5.35614	14.4786	-1.43466	1.55257e-134	4.60704e-134	down
512_g	4.11253	22.2177	-2.43361	2.19944e-134	6.51933e-134	down
4335_g	4.58752	14.7086	-1.68087	4.01234e-134	1.18732e-133	down
4963_g	5.00038	24.0746	-2.2674	4.0432e-134	1.1958e-133	down
2236_g	4.75828	27.1204	-2.51087	1.78374e-133	5.2697e-133	down
2283_g	84.2565	178.967	-1.08683	2.00073e-133	5.90751e-133	down
3578_g	27.0057	61.5122	-1.18761	4.26828e-133	1.2589e-132	down
2998_g	27.0165	101.844	-1.91445	5.40773e-133	1.59409e-132	down
3009_g	1.83523	7.35994	-2.00373	9.72272e-133	2.86449e-132	down
1371_g	13.3201	66.2513	-2.31434	1.17884e-132	3.46927e-132	down
3977_g	11.8998	46.3656	-1.96212	1.25432e-132	3.68938e-132	down
4334_g	71.7453	148.581	-1.0503	2.33738e-132	6.86748e-132	down
3682_g	5.92147	16.4201	-1.47144	4.54725e-132	1.33457e-131	down
767_g	10.1207	40.8419	-2.01274	4.7438e-132	1.3915e-131	down
3181_g	2.43658	14.0483	-2.52747	5.07789e-132	1.48868e-131	down
4715_g	14.4157	36.1268	-1.32543	6.21344e-132	1.8196e-131	down
1118_g	40.1161	83.197	-1.05235	6.38539e-132	1.86894e-131	down
263_g	15.2239	39.6041	-1.37931	8.02209e-132	2.34542e-131	down
5090_g	2.17848	12.5241	-2.52331	8.027e-132	2.34558e-131	down
649_g	3.96574	21.7713	-2.45677	1.2538e-131	3.66174e-131	down
4197_g	7.17334	29.3044	-2.0304	1.28367e-131	3.74694e-131	down
4067_g	9.89736	38.9606	-1.9769	2.45516e-131	7.16255e-131	down
3113_g	23.7331	62.501	-1.39698	3.15348e-131	9.18979e-131	down
4936_g	16.4881	33.9252	-1.04093	3.97333e-131	1.15727e-130	down
4164_g	19.5225	46.0543	-1.2382	4.52918e-131	1.31845e-130	down
3508_g	33.9403	4.86569	2.80228	9.04337e-131	2.62826e-130	up
3893_g	1.79825	10.8296	-2.59032	1.27643e-130	3.70565e-130	down
1623_g	16.1518	46.0472	-1.51142	2.64746e-130	7.66519e-130	down
267_g	11.12	32.0506	-1.52719	2.72744e-130	7.8925e-130	down
2751_g	17.9612	53.8776	-1.5848	3.40685e-130	9.84793e-130	down
1945_g	7.21288	23.633	-1.71216	3.7751e-130	1.09065e-129	down
5155_g	6.97109	26.3288	-1.91719	4.53626e-130	1.30985e-129	down
3429_g	48.5259	117.122	-1.27118	6.34179e-130	1.82923e-129	down
2969_g	18.6649	39.5088	-1.08185	1.48264e-129	4.27425e-129	down
4957_g	3.93531	15.6125	-1.98815	3.99935e-129	1.15172e-128	down
161_g	1.3012	10.8778	-3.06348	4.31e-129	1.24051e-128	down
3638_g	3.62153	17.9609	-2.31019	1.14955e-128	3.30512e-128	down
2571_g	11.8172	40.917	-1.79181	1.25908e-128	3.61809e-128	down
477_g	50.2297	15.6423	1.68309	1.46734e-128	4.21427e-128	up
4245_g	3.83393	15.3524	-2.00157	1.50794e-128	4.32858e-128	down
3848_g	6.96169	26.3277	-1.91907	3.41974e-128	9.80069e-128	down
3574_g	5.77273	21.9324	-1.92574	3.52169e-128	1.00875e-127	down
1971_g	7.36259	20.5839	-1.48323	5.20021e-128	1.48795e-127	down
4276_g	23.553	59.6171	-1.33982	7.51048e-128	2.14556e-127	down
4263_g	9.58995	23.7143	-1.30616	3.24013e-127	9.25135e-127	down
828_g	5.03254	13.1557	-1.38633	1.06667e-126	3.03592e-126	down
1045_g	8.29903	23.4978	-1.50151	1.23511e-126	3.51346e-126	down
2801_g	32.1659	91.1764	-1.50313	1.79682e-126	5.10861e-126	down
5316_g	5.61235	14.8929	-1.40795	3.64129e-126	1.03472e-125	down
1603_g	19.1696	90.4662	-2.23856	5.78405e-126	1.64274e-125	down
4777_g	59.0562	129.659	-1.13457	1.43867e-125	4.08168e-125	down
167_g	17.6761	55.8767	-1.66045	2.29568e-125	6.50969e-125	down
5279_g	5.33763	13.9981	-1.39096	2.61998e-125	7.42536e-125	down
1784_g	1.05522	6.1437	-2.54157	3.75068e-125	1.06243e-124	down
3847_g	6.68001	29.9463	-2.16446	1.09598e-124	3.09634e-124	down
3858_g	52.2873	153.641	-1.55503	2.01266e-124	5.68311e-124	down
3569_g	2.78985	10.3898	-1.89692	3.17557e-124	8.95266e-124	down
2290_g	5.1238	23.6496	-2.20653	3.65422e-124	1.02967e-123	down
5170_g	20.0249	41.6596	-1.05685	7.60221e-124	2.14099e-123	down
2909_g	4.24483	13.9152	-1.71288	1.02583e-123	2.8875e-123	down
3205_g	31.7901	77.392	-1.28361	1.30078e-123	3.65952e-123	down
2911_g	8.58482	18.4396	-1.10295	1.33956e-123	3.76664e-123	down
2177_g	17.8067	39.4362	-1.1471	2.18436e-123	6.13886e-123	down
2210_g	53.9194	125.081	-1.21399	2.98789e-123	8.39267e-123	down
5331_g	43.4479	91.3398	-1.07196	3.67648e-123	1.03215e-122	down
1720_g	194.155	96.6805	1.00591	4.23876e-123	1.18938e-122	up
3403_g	4.92834	19.4483	-1.98047	5.84194e-123	1.63837e-122	down
4570_g	11.3631	25.785	-1.18218	6.3302e-123	1.77437e-122	down
3692_g	4.64769	15.4704	-1.73492	7.04567e-123	1.97389e-122	down
495_g	0.548116	12.3026	-4.48834	8.28971e-123	2.32121e-122	down
4838_g	10.2174	28.0634	-1.45766	1.56813e-122	4.38865e-122	down
5182_g	25.2273	69.066	-1.45299	1.62304e-122	4.53995e-122	down
3487_g	10.9082	29.3383	-1.42737	1.83164e-122	5.11809e-122	down
2696_g	4.52287	15.8147	-1.80596	1.90128e-122	5.30993e-122	down
4312_g	4.10008	12.8577	-1.6489	4.54263e-122	1.26604e-121	down
457_g	2.28486	11.021	-2.27007	6.27701e-122	1.74578e-121	down
3857_g	26.5322	72.3416	-1.44708	2.454e-121	6.81809e-121	down
2532_g	5.76932	22.1311	-1.9396	3.76953e-121	1.04623e-120	down
3272_g	4.60847	13.9423	-1.59711	3.99476e-121	1.10816e-120	down
126_g	8.46852	25.6057	-1.59628	6.3581e-121	1.76194e-120	down
12_g	21.6805	78.9916	-1.8653	1.09956e-120	3.04392e-120	down
4501_g	6.89377	17.9801	-1.38304	1.35985e-120	3.76062e-120	down
611_g	5.32535	13.0396	-1.29195	1.43254e-120	3.95961e-120	down
586_g	1.43737	9.17205	-2.67382	1.69642e-120	4.68415e-120	down
2929_g	0.742732	5.80831	-2.9672	2.54302e-120	7.01456e-120	down
3865_g	37.7701	111.739	-1.56482	2.99038e-120	8.24428e-120	down
2604_g	5.99848	14.054	-1.22831	4.87414e-120	1.34308e-119	down
504_g	42.0873	91.4423	-1.11948	5.24308e-120	1.444e-119	down
2840_g	4.35438	18.0776	-2.05366	6.39948e-120	1.76158e-119	down
1572_g	14.8215	51.8423	-1.80643	7.36535e-120	2.02642e-119	down
3406_g	9.34923	34.471	-1.88247	1.18647e-119	3.26264e-119	down
4742_g	20.65	66.7854	-1.69339	5.72379e-119	1.57236e-118	down
3698_g	1.27812	9.76988	-2.93431	6.09439e-119	1.67331e-118	down
659_g	5.79169	26.1824	-2.17654	1.50469e-118	4.12501e-118	down
2425_g	12.9998	40.4761	-1.63858	1.58222e-118	4.33536e-118	down
3111_g	1.98939	7.38345	-1.89197	4.46817e-118	1.22305e-117	down
3769_g	30.7566	73.3438	-1.25378	7.51836e-118	2.05586e-117	down
2816_g	38.036	78.2047	-1.03989	1.2266e-117	3.35238e-117	down
2580_g	8.18714	20.0946	-1.29537	1.57527e-117	4.30311e-117	down
2291_g	12.1864	45.2314	-1.89205	3.90512e-117	1.06404e-116	down
59_g	7.41693	23.7048	-1.67629	4.05284e-117	1.10373e-116	down
3230_g	16.4523	43.7646	-1.41147	4.14541e-117	1.12837e-116	down
2457_g	56.4953	116.755	-1.04728	5.21861e-117	1.41977e-116	down
5161_g	7.56731	22.2043	-1.55299	9.90535e-117	2.69347e-116	down
3143_g	37.1306	9.41543	1.97951	1.25831e-116	3.41814e-116	up
3515_g	3.93509	18.8851	-2.26278	2.01938e-116	5.48278e-116	down
2026_g	3.23481	13.6855	-2.0809	2.05715e-116	5.5825e-116	down
2967_g	27.1667	69.138	-1.34764	2.60239e-116	7.05498e-116	down
5254_g	32.7229	73.4996	-1.16743	3.11915e-116	8.44737e-116	down
2709_g	15.7911	32.1872	-1.02737	3.2433e-116	8.77916e-116	down
2158_g	56.6371	129.723	-1.19561	4.82087e-116	1.30428e-115	down
3805_g	6.54523	24.2837	-1.89147	5.4974e-116	1.48657e-115	down
4295_g	11.1253	26.9551	-1.27671	5.60887e-116	1.51595e-115	down
4536_g	9.99395	29.4026	-1.55682	9.19742e-116	2.4846e-115	down
3288_g	9.73641	24.2114	-1.31423	1.35056e-115	3.64658e-115	down
669_g	7.19313	19.8882	-1.46722	1.5257e-115	4.11739e-115	down
957_g	37.9255	85.3686	-1.17054	1.97565e-115	5.32631e-115	down
4257_g	2.16018	26.8928	-3.638	2.06704e-115	5.5699e-115	down
1588_g	4.60083	20.3784	-2.14707	3.13759e-115	8.45038e-115	down
5113_g	70.0079	32.175	1.12158	4.57533e-115	1.22979e-114	up
4655_g	7.48012	20.0664	-1.42365	3.16585e-114	8.4924e-114	down
4726_g	2.37967	6.8502	-1.52539	3.33668e-114	8.94617e-114	down
3718_g	19.7618	45.2998	-1.19679	3.75383e-114	1.00596e-113	down
5065_g	25.5004	55.4893	-1.12169	6.00066e-114	1.60646e-113	down
501_g	23.209	54.9774	-1.24416	1.01792e-113	2.72104e-113	down
3303_g	22.7031	48.2921	-1.0889	1.22571e-113	3.27487e-113	down
3477_g	13.6702	27.7775	-1.02288	1.47371e-113	3.93553e-113	down
3010_g	4.34364	11.171	-1.36278	2.59608e-113	6.92588e-113	down
105_g	11.0877	36.672	-1.72572	5.70578e-113	1.52069e-112	down
1093_g	6.27282	16.1086	-1.36065	8.96528e-113	2.38703e-112	down
1793_g	4.73098	10.7749	-1.18746	9.94941e-113	2.64775e-112	down
1912_g	11.1486	47.1868	-2.08152	1.46692e-112	3.89797e-112	down
2006_g	4.40534	23.66	-2.42513	2.16672e-112	5.75183e-112	down
4820_g	37.3092	89.8472	-1.26794	3.18207e-112	8.43468e-112	down
1666_g	6.03297	20.9446	-1.79564	3.79866e-112	1.00591e-111	down
1585_g	43.5329	17.4805	1.31636	4.49228e-112	1.189e-111	up
2608_g	63.0353	30.9213	1.02756	7.28414e-112	1.92699e-111	up
4731_g	3.93833	14.7478	-1.90484	7.74211e-112	2.04714e-111	down
402_g	25.5323	54.8535	-1.10326	1.59295e-111	4.20994e-111	down
1331_g	3.09779	9.01786	-1.54154	3.07251e-111	8.1162e-111	down
3057_g	55.1259	150.252	-1.44658	6.87914e-111	1.81537e-110	down
617_g	12.8442	33.5007	-1.38307	6.91125e-111	1.82295e-110	down
1356_g	10.5413	24.4678	-1.21483	9.03592e-111	2.38103e-110	down
3724_g	10.1933	53.0581	-2.37995	3.33647e-110	8.7789e-110	down
3045_g	8.42525	52.3551	-2.63554	7.16809e-110	1.88514e-109	down
444_g	12.0711	28.6112	-1.24502	8.36941e-110	2.19999e-109	down
2062_g	27.9307	60.9991	-1.12693	1.29473e-109	3.40169e-109	down
1665_g	9.90359	23.7227	-1.26024	1.44145e-109	3.78345e-109	down
1357_g	49.1448	106.628	-1.11747	1.67217e-109	4.3869e-109	down
2410_g	7.23619	17.2054	-1.24956	3.3307e-109	8.72947e-109	down
3700_g	42.0074	20.5077	1.03448	4.85615e-109	1.27089e-108	up
1590_g	49.8394	16.788	1.56986	7.73169e-109	2.02245e-108	up
2447_g	8.98716	18.0939	-1.00956	1.01125e-108	2.64264e-108	down
3771_g	7.23491	34.3285	-2.24636	1.23378e-108	3.22261e-108	down
4187_g	41.5936	85.3754	-1.03746	1.41617e-108	3.69539e-108	down
2908_g	8.63496	23.0854	-1.41872	1.46105e-108	3.81066e-108	down
4864_g	5.43511	21.5483	-1.98719	3.48813e-108	9.08437e-108	down
1228_g	25.1345	51.2336	-1.02742	4.24652e-108	1.10488e-107	down
3074_g	30.5623	78.0769	-1.35314	7.68757e-108	1.99825e-107	down
4184_g	3.46253	10.1852	-1.55658	1.42485e-107	3.70186e-107	down
5135_g	5.89128	16.2047	-1.45976	1.54184e-107	4.00387e-107	down
3764_g	1.66482	16.9226	-3.34551	1.81601e-107	4.71356e-107	down
1498_g	3.04108	8.2558	-1.44083	1.11033e-106	2.87358e-106	down
3231_g	39.5364	105.357	-1.41403	1.26431e-106	3.26892e-106	down
2252_g	11.8725	32.923	-1.47147	1.52162e-106	3.93232e-106	down
902_g	36.0067	75.0621	-1.05982	3.88697e-106	1.00306e-105	down
1384_g	3.8044	12.906	-1.7623	4.08291e-106	1.05312e-105	down
763_g	3.97764	10.9277	-1.458	9.87976e-106	2.54586e-105	down
1418_g	34.0317	75.6509	-1.15248	1.15319e-105	2.96875e-105	down
1745_g	5.16549	15.5869	-1.59335	1.16391e-105	2.9949e-105	down
1272_g	78.6312	167.591	-1.09177	1.78059e-105	4.57731e-105	down
781_g	5.01102	17.9652	-1.84203	3.25687e-105	8.36034e-105	down
1220_g	25.8705	54.5254	-1.07562	3.75127e-105	9.62486e-105	down
4043_g	9.04969	24.4732	-1.43526	4.26968e-105	1.09445e-104	down
4298_g	26.6552	67.123	-1.33239	1.524e-104	3.90274e-104	down
4690_g	10.5081	25.6826	-1.2893	2.68086e-104	6.86202e-104	down
3972_g	2.9213	13.6717	-2.22651	2.87673e-104	7.35988e-104	down
1653_g	13.5021	31.2477	-1.21056	3.20052e-104	8.17657e-104	down
2079_g	8.21974	24.1321	-1.55379	3.85262e-104	9.83316e-104	down
2398_g	18.0653	42.3134	-1.2279	4.36816e-104	1.11437e-103	down
5086_g	23.4855	47.7884	-1.02489	5.05685e-104	1.28884e-103	down
3598_g	3.76812	12.9069	-1.77622	1.9064e-103	4.84962e-103	down
3657_g	11.1622	22.8453	-1.03328	2.36214e-103	6.00611e-103	down
4398_g	24.9151	60.0243	-1.26853	3.53321e-103	8.97523e-103	down
562_g	85.0164	42.4646	1.00148	4.84327e-103	1.22915e-102	up
1088_g	35.4752	72.6666	-1.03448	7.59348e-103	1.92529e-102	down
3526_g	8.2031	29.3224	-1.83776	1.46993e-102	3.72166e-102	down
959_g	31.894	74.0839	-1.21588	1.66234e-102	4.20681e-102	down
4274_g	8.15594	19.8098	-1.28029	1.7625e-102	4.45609e-102	down
5194_g	10.0839	32.7221	-1.69822	2.11573e-102	5.34663e-102	down
826_g	2.39776	12.3845	-2.36878	2.30376e-102	5.81905e-102	down
3058_g	20.5684	54.0019	-1.39258	2.35581e-102	5.94773e-102	down
2445_g	5.6125	17.3673	-1.62965	2.70814e-102	6.83083e-102	down
4407_g	6.68029	17.4393	-1.38436	4.28625e-102	1.0791e-101	down
2145_g	16.7647	54.34	-1.69658	6.31375e-102	1.5888e-101	down
5229_g	94.3006	34.8762	1.43502	1.81529e-101	4.5616e-101	up
4513_g	18.4346	60.8057	-1.72179	1.85033e-101	4.64747e-101	down
3362_g	36.4114	90.4742	-1.31312	5.86957e-101	1.4722e-100	down
2564_g	29.5071	66.4518	-1.17125	7.41557e-101	1.85822e-100	down
5151_g	1.74706	9.4347	-2.43305	9.84212e-101	2.46397e-100	down
4646_g	4.21385	15.8873	-1.91466	1.00231e-100	2.50812e-100	down
587_g	78.3593	168.629	-1.10567	1.05056e-100	2.62762e-100	down
2152_g	18.1241	36.7038	-1.01802	1.41878e-100	3.54695e-100	down
4854_g	46.2827	105.58	-1.18979	1.64036e-100	4.09898e-100	down
3609_g	6.55756	16.7212	-1.35045	1.7017e-100	4.25029e-100	down
4060_g	11.2802	45.9618	-2.02665	2.04064e-100	5.09448e-100	down
1976_g	25.7639	52.3306	-1.02231	2.40221e-100	5.99434e-100	down
906_g	17.0346	52.4012	-1.62113	3.47374e-100	8.66416e-100	down
4391_g	4.30765	16.1511	-1.90666	3.52212e-100	8.77667e-100	down
3842_g	4.87682	17.5324	-1.84601	3.63614e-100	9.05658e-100	down
463_g	1.06876	9.55304	-3.16002	4.62384e-100	1.15113e-99	down
1437_g	26.861	57.1157	-1.08837	4.81503e-100	1.19762e-99	down
2552_g	6.57059	22.6014	-1.78232	9.71854e-100	2.41389e-99	down
4693_g	2.40788	7.99977	-1.73219	1.26275e-99	3.13497e-99	down
2099_g	12.5829	29.0782	-1.20847	1.83815e-99	4.55926e-99	down
300_g	67.401	163.274	-1.27645	3.14609e-99	7.7926e-99	down
4755_g	15.8457	65.1531	-2.03974	4.7338e-99	1.17144e-98	down
1232_g	23.2555	51.8863	-1.15778	1.71764e-98	4.24269e-98	down
5293_g	29.2313	12.0678	1.27635	3.58637e-98	8.85452e-98	up
1154_g	4.28838	13.9973	-1.70664	7.77809e-98	1.91771e-97	down
2932_g	7.73008	22.9563	-1.57033	1.36679e-97	3.36832e-97	down
3573_g	4.57209	14.2757	-1.64264	1.88023e-97	4.6315e-97	down
3862_g	2.50746	14.2389	-2.50553	2.91369e-97	7.17062e-97	down
4719_g	11.5098	35.7586	-1.63543	4.94418e-97	1.21565e-96	down
4271_g	8.06143	25.0117	-1.6335	5.027e-97	1.23545e-96	down
3501_g	60.4425	29.5923	1.03034	7.6857e-97	1.88713e-96	up
3820_g	1.02579	15.5537	-3.92245	8.85021e-97	2.17207e-96	down
3806_g	39.7431	96.3219	-1.27716	1.483e-96	3.63801e-96	down
328_g	8.88434	28.2522	-1.66903	1.89825e-96	4.6524e-96	down
4831_g	23.7459	84.7359	-1.83529	3.7715e-96	9.23089e-96	down
3999_g	9.06757	23.3501	-1.36464	6.70319e-96	1.63839e-95	down
2917_g	8.18721	20.4913	-1.32357	7.41576e-96	1.81173e-95	down
1756_g	13.6037	28.2686	-1.05521	1.26319e-95	3.08187e-95	down
1685_g	43.2016	93.2428	-1.10991	1.26624e-95	3.0879e-95	down
4892_g	24.5226	65.4091	-1.41538	3.98835e-95	9.69969e-95	down
3672_g	7.70535	19.1799	-1.31566	4.18291e-95	1.01636e-94	down
1595_g	19.8675	47.4639	-1.25642	5.12481e-95	1.24466e-94	down
4145_g	74.0369	179.358	-1.27653	5.58493e-95	1.3558e-94	down
1589_g	173.808	80.8717	1.10379	6.66469e-95	1.61646e-94	up
5338_g	21.693	7.52894	1.52671	9.67352e-95	2.3441e-94	up
3467_g	10.3007	22.124	-1.10287	1.05269e-94	2.54974e-94	down
2321_g	57.8782	120.477	-1.05767	1.58187e-94	3.82631e-94	down
2675_g	32.9195	69.6353	-1.08088	1.0165e-93	2.45544e-93	down
3313_g	11.0839	25.2853	-1.18983	4.16113e-93	1.0047e-92	down
3881_g	16.8896	57.493	-1.76725	7.98644e-93	1.92485e-92	down
1699_g	0.951261	6.61143	-2.79705	9.00085e-93	2.16837e-92	down
4599_g	6.33692	16.1946	-1.35366	9.05919e-93	2.18144e-92	down
4452_g	7.1339	26.9111	-1.91544	1.84072e-92	4.43044e-92	down
4772_g	30.0659	89.0148	-1.56592	2.48419e-92	5.97385e-92	down
3867_g	5.39055	13.0592	-1.27656	3.32479e-92	7.9917e-92	down
2110_g	6.46324	19.1196	-1.56472	3.92815e-92	9.43776e-92	down
4914_g	42.9209	21.3914	1.00465	5.14811e-92	1.23633e-91	up
2920_g	2.05442	10.9635	-2.4159	9.1222e-92	2.18876e-91	down
2268_g	2.09562	8.61527	-2.03952	1.03527e-91	2.48288e-91	down
2619_g	14.7405	31.7491	-1.10693	2.2274e-91	5.33482e-91	down
1184_g	30.1907	61.1496	-1.01824	2.81965e-91	6.7503e-91	down
4977_g	11.9816	29.7414	-1.31165	3.22469e-91	7.7131e-91	down
3968_g	6.42831	26.7271	-2.05579	3.63149e-91	8.68224e-91	down
4336_g	8.98622	24.4673	-1.44507	6.66383e-91	1.59178e-90	down
4756_g	9.53608	28.8518	-1.59719	1.17909e-90	2.81273e-90	down
1464_g	7.20573	24.8654	-1.78692	1.23566e-90	2.94636e-90	down
3476_g	11.233	26.2209	-1.22298	1.24745e-90	2.97316e-90	down
3296_g	19.4556	53.8526	-1.46883	1.91904e-90	4.56976e-90	down
4011_g	6.04131	15.0294	-1.31486	1.93085e-90	4.59584e-90	down
4154_g	16.8705	60.8795	-1.85145	8.06578e-90	1.91473e-89	down
4251_g	19.0978	58.114	-1.60548	8.98543e-90	2.1321e-89	down
2901_g	3.92922	14.399	-1.87365	1.79062e-89	4.24512e-89	down
1702_g	11.2864	31.2999	-1.47157	2.14898e-89	5.09019e-89	down
230_g	22.2604	46.5093	-1.06304	3.1199e-89	7.3802e-89	down
3077_g	20.2136	59.7049	-1.56253	3.70991e-89	8.772e-89	down
3434_g	3.96387	14.5681	-1.87783	4.20184e-89	9.93077e-89	down
513_g	15.2063	38.3065	-1.33292	4.88747e-89	1.1541e-88	down
837_g	38.3979	14.6273	1.39237	6.35905e-89	1.50028e-88	up
13_g	8.27468	19.8256	-1.26059	9.86198e-89	2.32467e-88	down
988_g	42.2685	97.5286	-1.20624	1.12262e-88	2.64392e-88	down
3190_g	6.09598	26.564	-2.12354	1.38215e-88	3.25229e-88	down
1353_g	9.77257	34.1323	-1.80433	2.01003e-88	4.72767e-88	down
5091_g	11.2837	40.4016	-1.84018	2.91914e-88	6.86293e-88	down
221_g	11.0741	25.003	-1.17491	7.69391e-88	1.80726e-87	down
2488_g	9.59195	37.2136	-1.95593	7.8567e-88	1.84469e-87	down
474_g	10.9508	42.6871	-1.96277	1.04292e-87	2.44656e-87	down
258_g	7.25325	19.638	-1.43695	3.01874e-87	7.07229e-87	down
827_g	28.9413	13.0705	1.14681	3.06034e-87	7.16662e-87	up
2776_g	3.22421	9.87442	-1.61475	3.31561e-87	7.75426e-87	down
1488_g	41.19	85.7317	-1.05753	1.14015e-86	2.65951e-86	down
5092_g	9.3623	37.853	-2.01547	1.49436e-86	3.48424e-86	down
4601_g	3.15946	7.24383	-1.19708	2.11894e-86	4.93622e-86	down
1986_g	1.47588	6.8692	-2.21856	3.17779e-86	7.39968e-86	down
2526_g	3.88304	14.2594	-1.87666	3.41656e-86	7.9522e-86	down
1619_g	15.6908	49.0435	-1.64414	3.64724e-86	8.48544e-86	down
5100_g	8.99554	22.5392	-1.32515	3.75297e-86	8.72765e-86	down
1172_g	10.4407	31.9207	-1.61228	7.45234e-86	1.73231e-85	down
2590_g	5.27737	12.458	-1.23918	7.96653e-86	1.85104e-85	down
1393_g	1.02869	4.53646	-2.14076	1.25489e-85	2.91072e-85	down
2207_g	9.88192	37.8756	-1.93841	1.57424e-85	3.64829e-85	down
256_g	3.55349	11.2992	-1.66891	1.72377e-85	3.9931e-85	down
1996_g	8.93059	27.047	-1.59864	1.89287e-85	4.38294e-85	down
3217_g	3.43513	10.0239	-1.545	5.87888e-85	1.3589e-84	down
4074_g	25.231	52.5491	-1.05847	1.11117e-84	2.56626e-84	down
1429_g	2.12558	8.50189	-1.99993	1.46107e-84	3.37002e-84	down
1425_g	7.86343	17.258	-1.13404	1.66414e-84	3.83676e-84	down
1399_g	13.7911	39.2249	-1.50803	3.25025e-84	7.48715e-84	down
2047_g	21.5101	4.18684	2.36108	4.45731e-84	1.02633e-83	up
3877_g	3.88934	27.3373	-2.81327	8.30108e-84	1.90893e-83	down
3307_g	31.6523	12.2457	1.37003	1.67454e-83	3.84421e-83	up
2841_g	12.2036	35.538	-1.54206	1.74235e-83	3.99817e-83	down
682_g	5.37776	31.3247	-2.54223	1.9319e-83	4.42934e-83	down
5064_g	24.631	86.029	-1.80435	6.23415e-83	1.42749e-82	down
3740_g	49.477	110.82	-1.16339	1.03189e-82	2.36182e-82	down
1667_g	9.93425	22.9016	-1.20497	1.06124e-82	2.42796e-82	down
3927_g	8.18552	24.4172	-1.57675	1.69216e-82	3.86811e-82	down
1740_g	13.6286	30.5502	-1.16454	2.32957e-82	5.32063e-82	down
4221_g	6.14975	12.6571	-1.04135	2.8225e-82	6.44372e-82	down
212_g	3.17344	10.4415	-1.7182	3.02828e-82	6.91056e-82	down
2308_g	38.2418	83.8012	-1.13182	3.20077e-82	7.30108e-82	down
4346_g	2.04035	18.4017	-3.17294	4.25821e-82	9.70489e-82	down
1290_g	23.0101	59.0205	-1.35895	4.58053e-82	1.04351e-81	down
169_g	18.9621	40.4308	-1.09234	1.00137e-81	2.27834e-81	down
3626_g	15.6923	40.3527	-1.36261	3.60634e-81	8.1879e-81	down
1973_g	9.35375	22.9639	-1.29575	2.01994e-80	4.57063e-80	down
1599_g	23.4563	47.8662	-1.02903	2.5577e-80	5.78502e-80	down
2755_g	5.02922	15.7097	-1.64325	4.52078e-80	1.02079e-79	down
435_g	8.45783	19.6542	-1.21648	7.48759e-80	1.68856e-79	down
5370_g	2.90729	9.26345	-1.67187	8.25269e-80	1.86032e-79	down
4459_g	5.89211	12.9382	-1.13478	9.30496e-80	2.09664e-79	down
332_g	48.5524	97.6926	-1.00871	1.05146e-79	2.36822e-79	down
2856_g	0.155809	5.572	-5.16034	1.474e-79	3.31851e-79	down
5268_g	7.19313	26.4574	-1.87898	1.57348e-79	3.54098e-79	down
4664_g	48.7922	18.5704	1.39365	4.40769e-79	9.90668e-79	up
972_g	38.1137	83.8442	-1.1374	5.02088e-79	1.12802e-78	down
311_g	2.79466	7.37877	-1.40071	7.77268e-79	1.74479e-78	down
3855_g	1.64593	9.673	-2.55506	1.28455e-78	2.87989e-78	down
4488_g	3.75787	9.66843	-1.36337	1.37052e-78	3.07135e-78	down
1160_g	3.36294	13.3048	-1.98415	1.67234e-78	3.74619e-78	down
2614_g	3.57425	9.17193	-1.35959	3.13401e-78	7.0029e-78	down
1020_g	5.99124	13.586	-1.1812	3.83084e-78	8.54217e-78	down
1310_g	9.69766	22.1166	-1.18942	4.45858e-78	9.93781e-78	down
3075_g	33.1014	67.4598	-1.02713	4.49717e-78	1.00196e-77	down
3905_g	31.0846	64.7703	-1.05913	5.51437e-78	1.22809e-77	down
335_g	2.91474	10.3936	-1.83426	6.71078e-78	1.49391e-77	down
2599_g	11.2411	28.8927	-1.36192	6.71129e-78	1.49341e-77	down
3242_g	16.3606	52.1106	-1.67135	1.64257e-77	3.64752e-77	down
1514_g	9.622	20.7841	-1.11107	2.46788e-77	5.47114e-77	down
1655_g	0.851592	5.87353	-2.78599	2.57181e-77	5.6992e-77	down
3641_g	48.682	107.6	-1.14422	3.45306e-77	7.64575e-77	down
2919_g	1.39807	7.11495	-2.34742	6.65658e-77	1.47329e-76	down
1673_g	15.6684	38.8118	-1.30864	8.24898e-77	1.82348e-76	down
724_g	4.66408	15.596	-1.74151	1.34795e-76	2.9748e-76	down
4711_g	17.9865	44.9351	-1.32092	1.43826e-76	3.17151e-76	down
1457_g	11.7581	27.1993	-1.20991	2.09793e-76	4.62234e-76	down
2823_g	1.1304	6.42906	-2.50778	2.30891e-76	5.0851e-76	down
5048_g	17.0959	37.9961	-1.1522	2.34676e-76	5.16634e-76	down
833_g	2.59523	6.74168	-1.37725	5.10046e-76	1.12102e-75	down
2399_g	11.007	29.8482	-1.43923	7.10682e-76	1.56007e-75	down
4621_g	1.324	11.5821	-3.12892	8.79162e-76	1.92755e-75	down
1591_g	8.71687	18.4104	-1.07864	1.02333e-75	2.24271e-75	down
2588_g	5.34764	17.1106	-1.67792	2.30578e-75	5.04713e-75	down
2003_g	0.882225	3.78267	-2.10019	2.70189e-75	5.91177e-75	down
297_g	14.0598	35.53	-1.33746	3.23023e-75	7.06201e-75	down
1847_g	3.3981	14.4542	-2.08869	3.66235e-75	8.00347e-75	down
4392_g	5.05605	14.5881	-1.52871	4.38596e-75	9.57699e-75	down
2717_g	3.05006	12.1862	-1.99834	5.18144e-75	1.13094e-74	down
2723_g	8.9092	25.0974	-1.49417	5.73783e-75	1.25187e-74	down
2115_g	8.51021	21.3591	-1.32759	6.59471e-75	1.43765e-74	down
4752_g	24.0008	64.1928	-1.41933	6.98562e-75	1.52163e-74	down
3091_g	23.5693	60.8787	-1.36903	2.74845e-74	5.97466e-74	down
2693_g	7.5608	30.02	-1.98931	3.40522e-74	7.39038e-74	down
4521_g	1.49173	7.56294	-2.34196	4.29855e-74	9.32164e-74	down
4861_g	67.3289	137.754	-1.03279	4.48184e-74	9.71517e-74	down
987_g	1.10019	5.78607	-2.39483	6.13603e-74	1.32956e-73	down
3036_g	26.727	64.4625	-1.27016	8.38575e-74	1.81483e-73	down
2649_g	1.76092	5.44338	-1.62817	1.07591e-73	2.32659e-73	down
5076_g	20.8266	51.3915	-1.3031	2.45463e-73	5.2973e-73	down
3348_g	2.58872	13.9325	-2.42815	3.96242e-73	8.54781e-73	down
3017_g	4.84321	12.9395	-1.41775	4.39098e-73	9.46469e-73	down
154_g	13.4667	28.3561	-1.07427	7.43759e-73	1.60187e-72	down
2625_g	25.4248	65.0205	-1.35466	9.11016e-73	1.95974e-72	down
4370_g	55.0368	26.9676	1.02917	9.43896e-73	2.02885e-72	up
2565_g	8.81004	25.9569	-1.5589	1.00042e-72	2.14949e-72	down
1734_g	17.6317	40.4543	-1.19812	1.30342e-72	2.79937e-72	down
1727_g	7.14498	17.1223	-1.26087	2.05917e-72	4.41721e-72	down
4239_g	2.4782	6.87817	-1.47273	2.74017e-72	5.87101e-72	down
2295_g	15.4435	34.8378	-1.17365	3.94731e-72	8.45065e-72	down
2195_g	0.861459	5.32884	-2.62897	6.06828e-72	1.2981e-71	down
3466_g	8.86768	19.0844	-1.10577	9.37014e-72	2.00362e-71	down
4366_g	17.553	47.6059	-1.43942	9.81205e-72	2.09644e-71	down
3997_g	24.9851	9.58129	1.38277	1.0859e-71	2.31922e-71	up
4749_g	8.45796	25.253	-1.57808	1.79549e-71	3.82557e-71	down
1152_g	9.18341	19.523	-1.08807	2.12645e-71	4.52715e-71	down
3207_g	8.44662	21.9281	-1.37633	2.28431e-71	4.8613e-71	down
1915_g	24.3125	50.4433	-1.05297	2.57031e-71	5.46776e-71	down
2982_g	9.87139	29.4121	-1.57508	3.30017e-71	7.01482e-71	down
1824_g	4.66061	14.2424	-1.6116	3.50859e-71	7.45194e-71	down
4242_g	47.7161	109.613	-1.19987	3.76119e-71	7.98211e-71	down
1487_g	35.4093	100.408	-1.50368	3.79056e-71	8.04126e-71	down
3883_g	2.04431	7.25474	-1.82731	5.16878e-71	1.0952e-70	down
2592_g	4.03672	11.4657	-1.50607	6.26944e-71	1.32737e-70	down
4258_g	4.72742	18.5633	-1.97333	8.10613e-71	1.71488e-70	down
162_g	1.69485	5.62345	-1.73029	1.31235e-70	2.77413e-70	down
4070_g	13.0123	39.0069	-1.58385	1.38321e-70	2.92278e-70	down
315_g	9.3471	40.8897	-2.12914	2.90921e-70	6.1376e-70	down
4884_g	9.5575	23.1303	-1.27508	3.64444e-70	7.67967e-70	down
4740_g	6.04013	23.4036	-1.95408	3.94024e-70	8.29972e-70	down
2092_g	13.4614	51.615	-1.93896	4.90075e-70	1.03148e-69	down
1928_g	5.55121	24.2138	-2.12496	5.08758e-70	1.07039e-69	down
100_g	22.8211	51.2841	-1.16814	7.17935e-70	1.5093e-69	down
2066_g	19.3578	46.1144	-1.2523	1.17548e-69	2.46828e-69	down
4893_g	13.9133	29.132	-1.06614	2.9428e-69	6.17205e-69	down
1493_g	10.2709	25.8047	-1.32907	2.97502e-69	6.23719e-69	down
3481_g	5.00179	11.5468	-1.20698	7.42623e-69	1.5545e-68	down
2127_g	23.4176	63.3852	-1.43655	8.88639e-69	1.85942e-68	down
4079_g	31.3871	71.4603	-1.18697	3.29154e-68	6.87393e-68	down
3103_g	5.81847	13.3963	-1.20312	4.01175e-68	8.37147e-68	down
5264_g	21.9621	44.5635	-1.02085	6.92424e-68	1.4421e-67	down
2825_g	6.48837	17.5237	-1.43338	7.49024e-68	1.55938e-67	down
1882_g	3.75644	12.4535	-1.72911	2.06463e-67	4.28999e-67	down
5120_g	29.7358	65.5189	-1.13971	2.36229e-67	4.90657e-67	down
4036_g	2.45984	15.2239	-2.62971	4.31371e-67	8.9459e-67	down
2576_g	0.259714	3.62554	-3.8032	5.98105e-67	1.23941e-66	down
4835_g	15.1428	40.9334	-1.43464	9.52967e-67	1.97172e-66	down
3015_g	49.783	118.314	-1.2489	1.66718e-66	3.44679e-66	down
4144_g	19.5778	50.1427	-1.35682	1.90955e-66	3.94635e-66	down
2606_g	10.1983	27.6205	-1.43741	3.33204e-66	6.87289e-66	down
29_g	7.37894	15.5045	-1.07121	4.1144e-66	8.48012e-66	down
3012_g	3.18607	8.07744	-1.34212	4.24108e-66	8.73785e-66	down
4034_g	8.19412	21.0669	-1.36232	5.11751e-66	1.05355e-65	down
2867_g	4.63894	22.4242	-2.27319	8.53022e-66	1.75209e-65	down
2421_g	4.57113	13.1704	-1.52668	1.14061e-65	2.3419e-65	down
1549_g	16.72	40.353	-1.2711	1.42236e-65	2.91815e-65	down
307_g	11.6216	37.9235	-1.70628	1.68551e-65	3.4554e-65	down
2149_g	7.46399	23.6598	-1.66442	1.98181e-65	4.06127e-65	down
2851_g	1.79294	7.76751	-2.11513	4.68964e-65	9.5957e-65	down
1104_g	15.2072	40.6161	-1.41729	8.49847e-65	1.73428e-64	down
1789_g	1.7557	7.7862	-2.14887	1.35845e-64	2.76587e-64	down
4029_g	4.04829	13.9172	-1.78148	1.52725e-64	3.10721e-64	down
1123_g	10.4085	21.3496	-1.03645	1.67349e-64	3.40343e-64	down
3312_g	4.10476	12.3497	-1.58911	2.0049e-64	4.07436e-64	down
3292_g	29.5896	66.1086	-1.15975	2.09794e-64	4.26181e-64	down
2966_g	8.29284	18.4651	-1.15486	2.26182e-64	4.59298e-64	down
1386_g	9.05773	22.7504	-1.32867	2.27514e-64	4.61829e-64	down
4231_g	2.24463	10.8405	-2.27189	2.92183e-64	5.92874e-64	down
4182_g	36.1693	74.9479	-1.05112	3.03039e-64	6.1467e-64	down
4107_g	6.51352	15.2481	-1.22712	4.46029e-64	9.0368e-64	down
1698_g	28.0235	62.0275	-1.14627	6.436e-64	1.30299e-63	down
5343_g	2.15404	8.57462	-1.99303	7.93165e-64	1.60397e-63	down
2020_g	1.96422	13.616	-2.79327	8.07867e-64	1.63308e-63	down
4328_g	22.5629	55.8595	-1.30785	9.03181e-64	1.82438e-63	down
470_g	13.8405	28.5226	-1.04321	1.14871e-63	2.31947e-63	down
3488_g	12.7018	30.8526	-1.28037	1.20145e-63	2.42506e-63	down
5357_g	97.0947	48.0101	1.01606	1.30541e-63	2.6339e-63	up
5250_g	13.7053	40.0322	-1.54642	1.46125e-63	2.94611e-63	down
4388_g	6.03771	14.6207	-1.27594	1.64107e-63	3.30742e-63	down
4857_g	3.01487	9.23439	-1.61492	2.87338e-63	5.78451e-63	down
1102_g	27.826	66.5185	-1.25732	2.93222e-63	5.90073e-63	down
4072_g	5.66749	16.8349	-1.57068	3.15453e-63	6.34573e-63	down
3314_g	4.16309	22.7562	-2.45053	3.58196e-63	7.20286e-63	down
1489_g	23.1614	7.767	1.57629	3.7888e-63	7.61593e-63	up
187_g	7.6872	19.9995	-1.37943	4.08279e-63	8.20381e-63	down
4354_g	11.126	25.9773	-1.22332	4.57759e-63	9.19459e-63	down
1115_g	32.8374	84.6965	-1.36696	5.91186e-63	1.18569e-62	down
3880_g	2.62979	6.67965	-1.34483	7.53009e-63	1.50799e-62	down
68_g	35.5774	73.7167	-1.05103	8.35405e-63	1.67237e-62	down
693_g	4.59631	13.4979	-1.55419	1.18664e-62	2.37372e-62	down
2201_g	8.46911	21.5794	-1.34938	1.85246e-62	3.69872e-62	down
2485_g	0.848044	3.65613	-2.10811	3.0645e-62	6.10738e-62	down
2968_g	23.1115	56.9791	-1.30182	3.47738e-62	6.92764e-62	down
1441_g	16.6634	37.5261	-1.17121	3.79132e-62	7.55027e-62	down
3621_g	8.86306	22.6501	-1.35364	5.47739e-62	1.08999e-61	down
5303_g	15.8512	32.8048	-1.04932	5.80023e-62	1.15381e-61	down
3819_g	8.23172	25.1014	-1.6085	6.49655e-62	1.29089e-61	down
1504_g	5.64645	15.4447	-1.45169	8.24685e-62	1.63807e-61	down
3279_g	17.9581	57.024	-1.66694	1.64314e-61	3.25774e-61	down
438_g	10.8309	26.4886	-1.29021	3.53168e-61	6.99426e-61	down
4066_g	20.7375	62.331	-1.58771	4.14323e-61	8.19934e-61	down
3892_g	15.616	35.5607	-1.18726	4.30227e-61	8.5078e-61	down
2501_g	4.51372	14.843	-1.71739	5.51143e-61	1.08949e-60	down
2847_g	69.0567	138.815	-1.00731	5.80485e-61	1.14581e-60	down
1669_g	26.4013	55.4632	-1.07092	1.13261e-60	2.23072e-60	down
639_g	9.41451	20.4992	-1.12261	1.17612e-60	2.31556e-60	down
4549_g	1.10817	4.77332	-2.10681	1.32436e-60	2.60646e-60	down
2053_g	49.8497	24.1326	1.0466	1.60322e-60	3.15297e-60	up
4320_g	16.4903	38.1325	-1.2094	5.89546e-60	1.15519e-59	down
4944_g	4.08742	10.4645	-1.35624	6.67772e-60	1.30799e-59	down
5244_g	25.3908	61.7231	-1.28151	8.35905e-60	1.63673e-59	down
4136_g	35.9653	76.3828	-1.08664	8.94852e-60	1.75151e-59	down
238_g	36.4808	93.2896	-1.35458	1.90426e-59	3.72316e-59	down
3866_g	13.8858	4.88	1.50865	2.08305e-59	4.07124e-59	up
4358_g	2.88662	18.7003	-2.69561	2.77119e-59	5.41027e-59	down
525_g	49.2627	106.718	-1.11524	2.88005e-59	5.62076e-59	down
4874_g	8.98191	20.7313	-1.20671	2.9945e-59	5.83988e-59	down
3345_g	1.3669	4.28083	-1.64698	4.25566e-59	8.29637e-59	down
5087_g	0.299053	4.61368	-3.94744	4.69393e-59	9.14413e-59	down
4576_g	2.68193	13.4581	-2.32714	6.21861e-59	1.21055e-58	down
432_g	30.4505	71.5213	-1.23191	6.53631e-59	1.27194e-58	down
5292_g	5.33579	22.0182	-2.04492	9.68786e-59	1.88317e-58	down
1807_g	9.95904	24.4703	-1.29696	1.30631e-58	2.53466e-58	down
5004_g	6.83551	16.4109	-1.26353	1.38595e-58	2.68822e-58	down
2090_g	13.1544	31.734	-1.27049	1.94838e-58	3.77639e-58	down
4694_g	6.05295	15.014	-1.3106	2.76791e-58	5.36096e-58	down
145_g	14.8226	30.6163	-1.04651	3.82841e-58	7.40693e-58	down
4934_g	19.7908	6.30254	1.65082	4.06107e-58	7.85424e-58	up
2156_g	16.9895	41.8215	-1.29961	6.8206e-58	1.3177e-57	down
3166_g	12.6635	46.9828	-1.89145	9.13579e-58	1.76435e-57	down
2242_g	6.52133	17.4768	-1.4222	1.16509e-57	2.24846e-57	down
4179_g	4.39212	10.7234	-1.28777	1.30839e-57	2.52319e-57	down
1242_g	31.6667	66.3648	-1.06745	1.78915e-57	3.44908e-57	down
3298_g	28.2485	57.1336	-1.01616	2.41713e-57	4.658e-57	down
4247_g	2.81997	7.0631	-1.32462	2.56016e-57	4.93009e-57	down
16_g	7.61219	17.1521	-1.172	4.66809e-57	8.98612e-57	down
687_g	9.13725	21.0863	-1.20648	5.62253e-57	1.08195e-56	down
3918_g	20.1438	42.4189	-1.07437	5.69693e-57	1.09588e-56	down
1951_g	3.64805	10.4282	-1.51529	8.05023e-57	1.54801e-56	down
5137_g	4.85629	11.7839	-1.27889	8.72471e-57	1.67711e-56	down
3232_g	9.34502	30.5724	-1.70996	1.12513e-56	2.16046e-56	down
364_g	21.9876	46.5889	-1.08329	1.32041e-56	2.53362e-56	down
1630_g	8.81176	19.0291	-1.1107	1.43505e-56	2.75261e-56	down
2520_g	16.5122	34.5082	-1.0634	2.04669e-56	3.92301e-56	down
4204_g	15.2744	31.3722	-1.03837	2.10518e-56	4.03367e-56	down
3470_g	13.92	28.7016	-1.04398	3.59456e-56	6.87026e-56	down
1212_g	3.82454	11.2776	-1.5601	3.89463e-56	7.44113e-56	down
2503_g	14.8003	44.4111	-1.58529	4.20867e-56	8.03541e-56	down
1101_g	14.9013	32.7862	-1.13765	8.76261e-56	1.67003e-55	down
3825_g	2.55158	16.6534	-2.70636	9.7954e-56	1.8662e-55	down
4225_g	7.22642	25.8656	-1.83968	1.01655e-55	1.93603e-55	down
2019_g	14.0677	29.9803	-1.09163	1.76744e-55	3.35895e-55	down
4216_g	2.92015	11.3357	-1.95675	3.25566e-55	6.17849e-55	down
1496_g	38.1576	92.2408	-1.27343	7.25959e-55	1.37624e-54	down
2114_g	11.813	24.4372	-1.04871	8.94558e-55	1.69467e-54	down
3746_g	4.81477	11.6267	-1.2719	1.07521e-54	2.03547e-54	down
530_g	22.5002	65.3036	-1.53723	1.20928e-54	2.28846e-54	down
3929_g	12.7952	44.2973	-1.79161	1.94889e-54	3.68292e-54	down
178_g	11.8329	31.0952	-1.39388	2.4337e-54	4.59423e-54	down
5094_g	2.44022	8.20773	-1.74997	2.98648e-54	5.62784e-54	down
254_g	18.3002	8.19389	1.15924	5.47689e-54	1.02992e-53	up
1036_g	3.11617	9.02467	-1.5341	6.71755e-54	1.26234e-53	down
1511_g	18.6975	7.27512	1.3618	7.30485e-54	1.37222e-53	up
2382_g	4.07574	15.0179	-1.88155	7.98604e-54	1.49913e-53	down
2819_g	6.21284	15.2541	-1.29587	8.37804e-54	1.57216e-53	down
1445_g	7.51257	24.7508	-1.72009	1.14554e-53	2.1459e-53	down
1637_g	21.5884	46.3253	-1.10154	4.0123e-53	7.49773e-53	down
3824_g	13.3003	30.4365	-1.19434	4.19519e-53	7.83677e-53	down
4712_g	26.9622	63.6356	-1.2389	4.4612e-53	8.33078e-53	down
2241_g	5.99164	12.4328	-1.05313	5.02564e-53	9.38154e-53	down
4130_g	1.5096	13.7724	-3.18954	5.78423e-53	1.07939e-52	down
2223_g	34.9155	77.6631	-1.15336	6.57465e-53	1.22603e-52	down
2997_g	14.2126	35.457	-1.3189	9.03344e-53	1.68338e-52	down
2611_g	7.78617	18.8932	-1.27888	9.05249e-53	1.68634e-52	down
2815_g	0.888965	5.87397	-2.72414	1.65242e-52	3.075e-52	down
3676_g	6.98794	22.5263	-1.68867	1.77805e-52	3.30764e-52	down
2749_g	12.8591	36.8589	-1.51922	2.16546e-52	4.02553e-52	down
544_g	1.20538	11.5472	-3.25998	3.77867e-52	7.01231e-52	down
3196_g	36.4397	75.1249	-1.04378	5.43707e-52	1.00759e-51	down
1544_g	1.63029	12.8913	-2.98319	8.00098e-52	1.48172e-51	down
2441_g	13.0265	26.9843	-1.05067	8.55747e-52	1.58423e-51	down
4837_g	5.07289	12.839	-1.33965	1.18206e-51	2.18455e-51	down
4267_g	6.08498	15.6951	-1.36699	2.21783e-51	4.08889e-51	down
3804_g	19.021	42.7841	-1.16948	3.4968e-51	6.4402e-51	down
3535_g	8.11724	27.9689	-1.78476	1.03567e-50	1.90613e-50	down
4191_g	2.76927	9.44743	-1.77042	1.41807e-50	2.60814e-50	down
3511_g	14.6063	36.5401	-1.32289	1.6232e-50	2.9844e-50	down
5232_g	8.58825	24.0695	-1.48677	1.66308e-50	3.05667e-50	down
4811_g	10.3865	22.7207	-1.1293	2.1885e-50	4.01962e-50	down
3549_g	13.6023	40.3421	-1.56843	2.30295e-50	4.22839e-50	down
3928_g	7.85551	18.5692	-1.24113	2.55449e-50	4.68862e-50	down
4141_g	4.45657	15.6916	-1.81599	2.60827e-50	4.7857e-50	down
3693_g	9.99901	21.2643	-1.08858	2.78799e-50	5.1137e-50	down
822_g	34.8769	73.3422	-1.07237	2.8326e-50	5.19198e-50	down
5054_g	6.53524	14.9063	-1.18961	2.91229e-50	5.33621e-50	down
1256_g	9.61593	19.712	-1.03557	5.02042e-50	9.17389e-50	down
3828_g	10.06	22.2923	-1.14792	1.05855e-49	1.92906e-49	down
3930_g	11.9109	42.0348	-1.81931	1.73321e-49	3.15317e-49	down
872_g	10.4625	24.064	-1.20165	2.59546e-49	4.71862e-49	down
2193_g	3.84743	11.8525	-1.62322	3.41954e-49	6.21051e-49	down
730_g	2.38607	8.60086	-1.84984	4.09575e-49	7.4361e-49	down
5026_g	19.7959	41.5879	-1.07096	4.495e-49	8.15822e-49	down
4770_g	22.5396	46.3051	-1.03871	4.59815e-49	8.33977e-49	down
2088_g	1.39087	5.50213	-1.98401	5.07513e-49	9.20177e-49	down
2423_g	9.61174	20.6061	-1.1002	5.94185e-49	1.07623e-48	down
3894_g	5.35489	16.6886	-1.63994	7.2663e-49	1.3148e-48	down
3306_g	17.7816	5.56981	1.67469	7.43468e-49	1.34481e-48	up
1918_g	14.2714	32.4864	-1.18671	7.4434e-49	1.34593e-48	down
936_g	17.1752	38.1712	-1.15216	8.11233e-49	1.4664e-48	down
637_g	16.6181	35.6931	-1.10288	8.31738e-49	1.50295e-48	down
2602_g	2.33362	14.4668	-2.63211	9.51353e-49	1.71794e-48	down
2245_g	3.56605	18.586	-2.38182	1.29226e-48	2.33276e-48	down
2453_g	7.03716	17.0176	-1.27396	6.24403e-48	1.12451e-47	down
3916_g	5.50548	11.8687	-1.10823	1.29911e-47	2.33336e-47	down
1922_g	21.5713	10.4966	1.03919	3.40323e-47	6.10443e-47	up
3389_g	40.3877	16.8873	1.25797	4.93225e-47	8.83818e-47	up
4897_g	8.61	19.7512	-1.19785	1.03576e-46	1.85475e-46	down
4573_g	1.52534	4.34079	-1.50883	1.35028e-46	2.41555e-46	down
4486_g	32.2399	65.8881	-1.03117	1.35719e-46	2.42711e-46	down
2050_g	21.9588	44.044	-1.00414	1.40869e-46	2.51837e-46	down
2996_g	7.77621	18.1056	-1.2193	1.65367e-46	2.9524e-46	down
2782_g	3.28484	11.1159	-1.75874	1.65527e-46	2.95427e-46	down
400_g	7.62441	15.3048	-1.00528	2.9146e-46	5.19668e-46	down
5203_g	7.23156	16.721	-1.20928	3.35098e-46	5.97077e-46	down
3957_g	2.66479	7.68425	-1.52788	6.68201e-46	1.18941e-45	down
2688_g	4.70312	9.56039	-1.02345	7.53894e-46	1.34017e-45	down
1581_g	5.28216	12.1207	-1.19827	1.04149e-45	1.84959e-45	down
1255_g	3.69809	15.8429	-2.09899	2.7684e-45	4.9018e-45	down
961_g	4.38052	11.8978	-1.44152	2.82658e-45	5.00318e-45	down
2554_g	9.9874	23.277	-1.22072	5.09023e-45	9.00102e-45	down
3809_g	6.69877	24.7183	-1.88361	6.24889e-45	1.10462e-44	down
3032_g	1.2751	6.14073	-2.2678	6.84128e-45	1.20854e-44	down
5123_g	7.71199	21.6921	-1.49199	9.54337e-45	1.68533e-44	down
4541_g	6.19324	17.5833	-1.50544	2.02945e-44	3.57805e-44	down
2539_g	6.85453	15.6212	-1.18837	2.20397e-44	3.88192e-44	down
3191_g	9.01596	19.5479	-1.11646	5.35219e-44	9.40226e-44	down
1813_g	2.13111	7.12563	-1.74141	6.43684e-44	1.13003e-43	down
2042_g	5.14148	11.7719	-1.19509	7.24437e-44	1.27138e-43	down
2915_g	11.4835	23.5012	-1.03317	1.01346e-43	1.77744e-43	down
1663_g	2.78801	6.77914	-1.28187	1.14163e-43	2.00158e-43	down
3244_g	4.15502	9.43413	-1.18304	1.81266e-43	3.17392e-43	down
816_g	2.92313	0.394563	2.88919	2.90791e-43	5.08505e-43	up
3762_g	9.28394	36.1678	-1.9619	5.8169e-43	1.01554e-42	down
2123_g	1.65878	5.8068	-1.80762	6.12439e-43	1.06888e-42	down
3022_g	1.74095	9.06092	-2.37979	6.74163e-43	1.17622e-42	down
1414_g	14.181	6.25629	1.18058	6.85564e-43	1.19573e-42	up
2868_g	5.72474	16.0329	-1.48575	9.78299e-43	1.70519e-42	down
2654_g	3.58109	11.0759	-1.62895	1.08851e-42	1.89668e-42	down
5179_g	1.3694	6.93566	-2.34048	1.22949e-42	2.13955e-42	down
134_g	3.99248	10.0092	-1.32597	1.52164e-42	2.64537e-42	down
899_g	13.3205	32.7362	-1.29724	2.89172e-42	5.01262e-42	down
1282_g	4.97446	25.7451	-2.37169	8.74046e-42	1.5112e-41	down
2886_g	18.3462	36.981	-1.0113	1.43874e-41	2.48433e-41	down
849_g	10.9657	23.6556	-1.10919	3.16463e-41	5.45574e-41	down
3807_g	1.47498	9.8431	-2.73841	1.12209e-40	1.92517e-40	down
2759_g	7.49749	17.7424	-1.24272	1.39036e-40	2.38392e-40	down
4776_g	10.5112	23.3526	-1.15166	2.07864e-40	3.56291e-40	down
4744_g	3.72545	9.55442	-1.35875	2.81148e-40	4.81136e-40	down
405_g	5.42089	14.8491	-1.45378	2.93469e-40	5.01901e-40	down
1737_g	12.145	30.908	-1.34762	3.2659e-40	5.58012e-40	down
5049_g	10.1119	23.4568	-1.21395	3.46556e-40	5.91749e-40	down
1167_g	16.0638	5.68189	1.49937	5.66558e-40	9.66481e-40	up
1376_g	11.8126	30.6254	-1.3744	8.76005e-40	1.49389e-39	down
349_g	6.5948	13.4789	-1.03131	1.09341e-39	1.86109e-39	down
4327_g	1.17594	3.61182	-1.61891	1.9762e-39	3.35941e-39	down
218_g	7.65179	19.2209	-1.32881	3.30297e-39	5.59711e-39	down
4451_g	7.27084	20.7894	-1.51565	3.7125e-39	6.28711e-39	down
2850_g	18.975	5.92791	1.67851	5.56134e-39	9.40031e-39	up
4489_g	7.88281	19.23	-1.28658	8.65751e-39	1.46107e-38	down
60_g	5.64327	14.5978	-1.37115	9.002e-39	1.51873e-38	down
2483_g	8.89323	28.332	-1.67165	1.3475e-38	2.27052e-38	down
678_g	10.4319	27.1612	-1.38054	1.574e-38	2.64967e-38	down
2320_g	2.24235	7.57003	-1.75528	1.68379e-38	2.83361e-38	down
2226_g	3.25675	7.87137	-1.27318	4.92628e-38	8.26955e-38	down
5245_g	24.67	51.8896	-1.07269	3.3577e-37	5.59616e-37	down
3788_g	1.06021	5.51797	-2.37979	3.55058e-37	5.91579e-37	down
3013_g	6.03046	15.4819	-1.36024	4.42179e-37	7.36278e-37	down
86_g	6.0281	17.6312	-1.54835	4.87478e-37	8.11456e-37	down
5088_g	9.48911	22.7104	-1.25901	5.57511e-37	9.27457e-37	down
3096_g	9.41893	3.20546	1.55503	5.89767e-37	9.80812e-37	up
644_g	9.26899	3.90304	1.24781	1.72325e-36	2.85524e-36	up
1611_g	2.6507	8.83211	-1.73639	2.71001e-36	4.48049e-36	down
1656_g	58.9494	21.3857	1.46283	3.05196e-36	5.04429e-36	up
3209_g	14.2016	31.4625	-1.14758	3.53843e-36	5.84114e-36	down
50_g	6.94184	2.21353	1.64897	3.96321e-36	6.5343e-36	up
3316_g	22.7772	58.42	-1.35887	4.11684e-36	6.78343e-36	down
[truncated: 171 more rows]
